# Supplementary material for: The Transcriptional Repressor TupA in Aspergillus niger Is Involved in Controlling Gene Expression Related to Cell Wall Biosynthesis, Development, and Nitrogen Source Availability
Source: PLoS One. 2013 Oct 29;8(10):e78102. doi: 10.1371/journal.pone.0078102 (PMC3812127; doi:10.1371/journal.pone.0078102)
Supplement: Table S1 — Expression data WT and tupA mutant. (XLS) [file pone.0078102.s003.xls]

## Sheet: all
Table S1
ORF	alias	annotation	101281-01.CEL	101281-02.CEL	101281-03.CEL	101281-04.CEL	MT	WT	FC	pValue	FDR
An07g02050	An00g03051	2,3-dihydroxybenzoic acid decarboxylase dhbD - Aspergillus niger	12.5164	12.5114	4.69158	4.95005	5848.74	28.2625	206.944	1.38698e-11	5.14503e-08
An01g00530	An00g03069	proteinase aspergillopepsin II - Aspergillus niger	12.3948	12.4517	4.85076	4.65072	5492.36	26.9225	204.006	7.98742e-12	5.14503e-08
An01g11320	An00g04112	similarity to dopa decarboxylase 3 DDC3 from patent WO9960136-A1 - Aspergillus oryzae	6.0178	5.9965	12.5988	12.4381	64.3181	5867.09	0.0109625	1.61339e-11	5.14503e-08
An09g00220	An00g10115	strong similarity to O-methyltransferase omtB - Aspergillus flavus	4.94489	5.01394	10.9461	10.8766	31.5466	1925.95	0.0163798	1.83895e-11	5.14503e-08
An07g05520	An00g10123	strong similarity to O-methyltransferase B omtB - Aspergillus parasiticus	5.40148	5.42259	12.8231	12.9564	42.5779	7589.23	0.00561031	4.64752e-12	5.14503e-08
An03g03560	An00g08261	strong similarity to ferrichrome-type siderophore transporter Arn1 - Saccharomyces cerevisiae	5.40862	5.38897	12.133	11.9168	42.1889	4167.34	0.0101237	2.53198e-11	5.23185e-08
An03g01800	An00g11301	strong similarity to brain polypeptide endogenous benzodiazepinoid EBZD from patent US5011777-A - Bos taurus	10.0944	10.1886	4.27158	4.35754	1129.54	19.8981	56.7665	2.61798e-11	5.23185e-08
An04g02970	An00g04078	similarity to dimethylaniline monooxygenase FMO - Sus scrofa	4.66987	4.47473	10.849	11.0192	23.7902	1956.51	0.0121595	5.45555e-11	5.5171e-08
An09g03560	An00g04671	similarity to hypothetical protein CC3092 - Caulobacter crescentus	13.8659	13.9377	8.66574	8.57465	15305.7	393.493	38.8971	4.83062e-11	5.5171e-08
An13g01960	An00g06962	strong similarity to alcohol dehydrogenase alkJ - Pseudomonas putida	5.20955	4.94564	12.3947	12.5908	33.7682	5763.41	0.00585907	4.11182e-11	5.5171e-08
An01g12550	An00g09666	strong similarity to mannosyl-oligosaccharide 1,2-alpha-mannosidase msdS - Aspergillus saitoi	10.0219	9.95542	4.94892	4.93927	1015.97	30.7837	33.0036	4.91133e-11	5.5171e-08
An01g02640	An00g10119	strong similarity to O-methyltransferase B omtB - Aspergillus parasiticus	4.30519	4.28257	9.91164	10.1079	19.615	1030.97	0.0190256	5.91583e-11	5.5171e-08
An15g03800	An00g11367	strong similarity to EST an_3228 - Aspergillus niger	9.94597	9.83127	4.52417	4.41754	947.919	22.1748	42.7475	5.73051e-11	5.5171e-08
An08g11120	An00g13380	weak similarity to protein PRO4400 from patent WO200073348-A2 - Homo sapiens	5.25473	5.1829	10.5617	10.5311	37.2408	1495.49	0.024902	3.515e-11	5.5171e-08
An07g02380	An00g13565	weak similarity to T-2 toxin biosynthesis protein TRI7 - Fusarium sporotrichioides	5.3395	5.38648	10.4391	10.4279	41.1549	1382.93	0.0297593	4.36719e-11	5.5171e-08
An18g02720	An00g10483	strong similarity to hypothetical glutathione S-transferase CAA19067.1 - Schizosaccharomyces pombe	4.92808	4.95189	10.7425	10.5381	30.6961	1596.07	0.0192322	6.59022e-11	5.54337e-08
An11g07220	An00g13726	strong similarity to hypothetical protein EAA64855.1 - Aspergillus nidulans	10.4596	10.6654	4.25486	4.4197	1512.24	20.214	74.8118	6.73652e-11	5.54337e-08
An07g00570	An00g05057	similarity to integral membrane protein PTH11 - Magnaporthe grisea	4.94583	5.04118	10.15	10.2691	31.8563	1184.1	0.0269035	7.24653e-11	5.63177e-08
An16g07950	An00g01469	hypothetical protein	6.64693	6.89524	12.8587	12.7442	109.219	7138.85	0.0152993	9.48026e-11	6.97996e-08
An07g02360	An00g03660	similarity to 6-hydroxy-D-nicotine oxidase 6-HDNO - Arthrobacter oxidans	5.38174	5.50804	10.1981	10.2388	43.5588	1191.44	0.0365597	1.14491e-10	7.97328e-08
An11g00060	An00g05070	similarity to integral membrane protein PTH11 - Magnaporthe grisea	9.85852	10.0214	4.42162	4.59792	982.26	22.7812	43.1172	1.36792e-10	7.97328e-08
An09g06200	An00g10714	strong similarity to transmembrane protein PTH11 - Magnaporthe grisea	10.9078	11.0848	5.6628	5.50779	2042.71	48.0111	42.5467	1.32981e-10	7.97328e-08
An01g10580	An00g10883	strong similarity to ribonuclease T2 precursor rntB - Aspergillus oryzae	12.8903	13.0013	6.22539	5.86319	7889.98	65.9951	119.554	1.23037e-10	7.97328e-08
An01g13660	An00g11587	strong similarity to laccase I precursor yA - Aspergillus nidulans	9.88087	9.71628	4.84297	4.77975	890.563	28.0778	31.7177	1.26073e-10	7.97328e-08
An12g09780	An00g12510	weak similarity to alkyl salicylate esterase salE - Acinetobacter sp.	5.37729	5.11453	11.088	10.9787	37.9469	2095.9	0.0181053	1.45025e-10	8.11501e-08
An18g03080	An00g03651	similarity to 6-hydroxy-d-nicotine oxidase 6-HDNO - Arthrobacter oxidans	5.18859	5.19081	9.50998	9.44248	36.4969	712.245	0.0512421	1.58357e-10	8.52019e-08
An13g02590	An00g04344	similarity to glucose permease Rgt2 - Saccharomyces cerevisiae	6.88016	6.85144	11.2957	11.1967	116.63	2429.16	0.0480127	1.68091e-10	8.70896e-08
An12g05170	An00g11430	similarity to hypothetical protein AAM35689.1 - Xanthomonas axonopodis	5.94188	5.96785	10.4227	10.5613	62.0288	1440.13	0.0430716	1.77265e-10	8.85627e-08
An01g08950	An00g08624	strong similarity to high-affinity iron permease CaFTR2 - Candida albicans	6.38766	6.52883	10.9678	10.9271	87.9275	1974.76	0.0445257	2.01809e-10	9.73484e-08
An02g11240	An00g02368	hypothetical protein	12.4076	12.6754	7.1762	7.04846	5961.73	138.365	43.0871	2.64281e-10	1.21385e-07
An02g10550	An00g08052	strong similarity to endo-alpha-1,5-arabinanase abnA - Aspergillus niger	11.2476	11.2959	6.56358	6.34502	2472.55	87.6876	28.1973	2.68992e-10	1.21385e-07
An01g08670	An00g05377	similarity to nucleolin C23 - Cricetulus griseus	6.85165	7.11959	12.0983	12.0822	126.73	4360.43	0.0290638	2.95696e-10	1.29265e-07
An01g11330	An00g08893	strong similarity to hypothetical protein CAD70322.1 - Neurospora crassa	5.87508	5.78496	10.1855	10.0548	56.8867	1112.91	0.0511152	3.12319e-10	1.29653e-07
An03g01910	An00g11626	strong similarity to N-acetylglutamate kinase AGK - Neurospora crassa	9.39776	9.36375	5.35368	5.44656	666.637	42.2278	15.7867	3.24388e-10	1.29653e-07
An09g03000	An00g12682	weak similarity to hypothetical plenty-of-prolines-101 protein POP101 - Mus musculus	9.53607	9.58413	4.68316	4.42565	754.876	23.497	32.1265	3.15645e-10	1.29653e-07
An03g00130	An00g08231	strong similarity to FAD-dependent L-sorbose dehydrogenase SDH - Gluconobacter oxydans	5.79909	5.51452	10.7994	10.93	50.4506	1864.66	0.0270562	4.31806e-10	1.47565e-07
An03g03400	An00g08925	strong similarity to hypothetical protein encoded by An09g01460 - Aspergillus niger	5.12742	5.13763	9.18077	9.33193	35.0787	611.559	0.0573595	3.87096e-10	1.47565e-07
An07g06280	An00g09648	strong similarity to maleylacetoacetate isomerase maiA - Aspergillus nidulans	5.08383	5.23769	10.5581	10.2847	35.772	1371.36	0.0260851	4.04958e-10	1.47565e-07
An12g10810	An00g09871	strong similarity to EST an_2678 - Aspergillus niger	7.27673	7.31887	11.593	11.4202	157.346	2909.55	0.0540793	4.32495e-10	1.47565e-07
An07g03570	An00g11076	strong similarity to sorbitol utilization protein sou2 - Candida albicans	8.43007	8.31955	12.2627	12.2959	331.947	4971.04	0.0667762	4.20265e-10	1.47565e-07
An02g11860	An00g12144	strong similarity to hypothetical Ydr124wp-like protein - Pneumocystis carinii	9.60797	9.91463	4.39474	4.26256	867.85	20.0934	43.1908	4.07083e-10	1.47565e-07
An01g05100	An00g13480	weak similarity to ribonucleoprotein B cp29B - Nicotiana sylvestris	8.7813	8.76835	4.94692	4.82037	438.01	29.5205	14.8375	4.73618e-10	1.57749e-07
An11g01240	An00g05663	similarity to filamentous growth protein Dfg5 - Saccharomyces cerevisiae	5.38046	5.41158	8.96469	8.98682	42.1079	503.467	0.0836359	5.13877e-10	1.67177e-07
An11g02730	An00g05000	similarity to hypothetical serine-rich protein SPCC1322.10 - Schizosaccharomyces pombe	9.39473	9.68163	4.45332	4.5754	743.497	22.8538	32.5328	5.50533e-10	1.67629e-07
An13g04070	An00g06093	strong similarity to FLO11 gene expression regulator At14 from patent WO200257456-A2 - Unclassified organism	5.26242	5.17466	9.75493	10.0082	37.2338	943.292	0.0394722	5.63199e-10	1.67629e-07
An03g03550	An00g07395	strong similarity to carnitine racemase caiD - Escherichia coli	5.94105	6.04236	10.0658	9.93422	63.6331	1023.99	0.0621422	5.45437e-10	1.67629e-07
An05g00220	An00g09587	strong similarity to L-ornithine N5-hydroxylase psbA - Pseudomonas sp.	6.63706	6.5472	10.5032	10.3965	96.4779	1398.68	0.068978	5.59556e-10	1.67629e-07
An01g01160	An00g05449	similarity to phosphinothricin N-acetyltransferase pat - Streptomyces viridochromogenes	5.46658	5.47376	9.48869	9.32969	44.3287	679.905	0.0651983	5.78119e-10	1.68486e-07
An01g13880	An00g05997	similarity to tetracycline resistance protein TetR - Pasteurella multocida	8.52674	8.58011	5.02556	4.98713	375.696	32.141	11.689	6.10478e-10	1.7338e-07
An01g02660	An00g08877	strong similarity to hypothetical protein encoded by An03g05810 - Aspergillus niger	4.55719	4.57776	8.09477	8.16702	23.7108	280.313	0.0845868	6.19701e-10	1.7338e-07
An13g02130	An00g07169	strong similarity to aspartic proteinase Yps3 - Saccharomyces cerevisiae	5.93883	6.02798	9.88591	9.76242	63.268	906.501	0.0697936	6.49304e-10	1.781e-07
An12g05510	An00g11928	strong similarity to triacetylfusarinine C transporter Taf1 - Saccharomyces cerevisiae	5.21229	5.11629	9.12349	8.98908	35.8596	532.37	0.0673585	6.67933e-10	1.79687e-07
An16g00220	An00g01463	hypothetical protein	5.13169	5.31636	9.28271	9.22091	37.3756	609.638	0.0613079	7.06789e-10	1.86552e-07
An09g05170	An00g04479	similarity to hypothetical protein 15E11.110 - Neurospora crassa	10.5826	10.6901	6.72838	6.56763	1591.72	100.288	15.8715	7.47463e-10	1.93634e-07
An04g07200	An00g09525	strong similarity to kynureninase - Rattus norvegicus	10.6493	10.492	6.63388	6.51178	1520.83	95.1962	15.9757	7.80987e-10	1.98641e-07
An08g03580	An00g06620	strong similarity to 1,3-beta-glucanosyltransferase bgt1 - Aspergillus fumigatus	10.6161	10.794	5.41198	5.04141	1669.36	37.4449	44.5817	9.2922e-10	2.2805e-07
An03g01940	An00g13791	weak similarity to puromycin N-acetyl transferase pac - Streptomyces alboniger	8.47706	8.68428	4.59099	4.51911	382.859	23.5075	16.2866	9.26998e-10	2.2805e-07
An01g10620	An00g00384	hypothetical protein	10.3454	10.2406	6.26582	6.04859	1254.58	71.368	17.5791	9.76968e-10	2.31641e-07
An01g12090	An00g10022	strong similarity to nitrilase BXN - Klebsiella ozaenae	4.50609	4.665	8.55044	8.42477	24.0097	358.941	0.0668903	9.64945e-10	2.31641e-07
An07g03340	An00g08698	strong similarity to hydrophobin hYP1 - Aspergillus fumigatus	10.6889	10.8179	7.0319	7.13498	1726.17	135.621	12.7279	1.01705e-09	2.34431e-07
An04g03530	An00g09964	strong similarity to NAD-dependent D-arabinitol dehydrogenase ard - Candida tropicalis	8.94333	9.16792	4.86047	4.72117	532.127	27.681	19.2235	1.02225e-09	2.34431e-07
An02g09010	An00g13062	weak similarity to intestinal mucin MUC2 - Homo sapiens	10.62	10.4121	5.44223	5.74519	1464.34	48.2919	30.3227	1.21751e-09	2.74705e-07
An09g05600	An00g06213	similarity to hypothetical protein CAD11369.1 - Neurospora crassa	4.41153	4.50862	7.72792	7.73569	22.0098	212.572	0.103541	1.30933e-09	2.90733e-07
An03g01920	An00g06088	similarity to human ORFX ORF2524 polypeptide sequence SEQ ID NO:5048 from patent WO200058473-A2 - Homo sapiens	8.6219	8.91144	4.17553	4.32056	435.542	19.0016	22.9214	1.35446e-09	2.915e-07
An04g09990	An00g06674	strong similarity to 2,5-dichloro-2,5-cyclohexadiene-1,4-diol dehydrogenase linC - Sphingomonas paucimobilis	4.99846	4.78183	9.40431	9.18574	29.6538	628.176	0.0472062	1.3467e-09	2.915e-07
An13g01760	An00g10104	strong similarity to oligopeptide transporter OPT1 - Candida albicans	5.20407	5.12365	9.50427	9.23288	35.849	661.031	0.0542319	1.4078e-09	2.9839e-07
An18g04080	An00g11791	strong similarity to vanillin-dehydrogenase VDH sequence 27 from patent EP0845532 - Unclassified organism	8.55214	8.48328	4.84133	5.01223	366.51	30.4164	12.0497	1.44128e-09	3.00927e-07
An08g07740	An00g10269	strong similarity to phenylalanine ammonia-lyase Pal - Rhodosporidium toruloides [truncated ORF]	7.94495	8.12476	4.36132	4.2504	262.26	19.7785	13.2598	1.46753e-09	3.019e-07
An01g10900	An00g06240	similarity to hypothetical la costa protein lcs - Drosophila melanogaster	5.45102	5.16051	9.59576	9.5227	39.5544	754.425	0.0524299	1.57216e-09	3.1599e-07
An03g00230	An00g08363	strong similarity to GABA permease gabA - Aspergillus nidulans	5.75873	5.73516	8.98531	8.88951	53.7035	490.262	0.10954	1.58119e-09	3.1599e-07
An08g07750	An00g03024	hypothetical protein [truncated ORF]	8.3458	8.49985	4.87109	4.96569	343.181	30.24	11.3486	1.65595e-09	3.20411e-07
An12g09560	An00g07728	strong similarity to cytochrome P450 monooxygenase avnA - Aspergillus parasiticus	8.77881	8.92445	4.95862	5.14499	461.961	33.17	13.9271	1.69975e-09	3.20411e-07
An01g04830	An00g09932	strong similarity to myb-like DNA binding protein flbD - Aspergillus nidulans	10.7309	11.0773	6.36908	6.36933	1916.29	82.665	23.1814	1.71784e-09	3.20411e-07
An07g06820	An00g10481	strong similarity to hypothetical dehydrogenase - Xanthobacter sp.	7.91785	7.99579	11.933	11.6993	248.452	3605.92	0.0689011	1.70139e-09	3.20411e-07
An11g01260	An00g12669	weak similarity to hypothetical protein encoded by B1D4.080 - Neurospora crassa	4.93122	5.01661	8.63358	8.45751	31.4267	373.651	0.0841072	1.68889e-09	3.20411e-07
An03g06410	An00g09713	strong similarity to methyl sterol oxidase Erg25 - Saccharomyces cerevisiae	5.23572	5.16472	9.11093	8.88261	36.7641	510.855	0.0719657	1.76105e-09	3.24148e-07
An09g02990	An00g05584	similarity to hypothetical Sua5 protein APE2397 - Aeropyrum pernix	7.91926	7.93299	4.64666	4.7719	243.221	26.1598	9.29748	1.83313e-09	3.25472e-07
An02g08290	An00g09597	strong similarity to lovastatin nonaketide synthase lovB - Aspergillus terreus	5.58906	5.71649	9.38953	9.21321	50.31	630.945	0.0797375	1.83803e-09	3.25472e-07
An07g06960	An00g12873	similarity to hypothetical protein SMb20606 - Sinorhizobium meliloti	5.65276	5.68508	8.87155	9.0051	50.8764	490.573	0.103708	1.79864e-09	3.25472e-07
An09g06400	An00g07500	strong similarity to chitinase chiA - Aspergillus nidulans	7.41768	7.23967	10.8969	10.8135	160.75	1852.44	0.0867779	1.86714e-09	3.26493e-07
An02g09070	An00g00099	weak similarity to precursor of alpha/beta-gliadin - Triticum aestivum	8.76025	8.9829	5.15807	5.06683	468.393	34.5941	13.5397	1.92322e-09	3.32147e-07
An02g08310	An00g08080	strong similarity to enoyl reductase of the lovastatin biosynthesis lovC - Aspergillus terreus	6.97962	7.19807	11.1274	10.9606	136.131	2111.48	0.0644716	1.98287e-09	3.38273e-07
An01g00850	An00g06559	similarity to xylose permease xylT - Bacillus megaterium	6.99755	6.82306	10.3124	10.3856	120.284	1304.27	0.0922232	2.06935e-09	3.48773e-07
An03g00690	An00g02366	hypothetical protein	4.66642	4.56086	7.98155	7.85659	24.4818	242.035	0.10115	2.11883e-09	3.5286e-07
An06g00320	An00g08172	strong similarity to EST an_0358 - Aspergillus niger	8.07379	8.21304	11.6677	11.5289	282.757	3100.59	0.0911946	2.16407e-09	3.56154e-07
An01g00500	An00g01100	hypothetical protein	7.45501	7.64835	4.09944	4.13773	187.622	17.3707	10.801	2.27578e-09	3.70184e-07
An12g10830	An00g09046	similarity to hypothetical protein EAA74834.1 - Gibberella zeae	6.68369	6.88507	11.3258	11.0243	110.231	2312.15	0.0476746	2.61007e-09	4.19682e-07
An15g07790	An00g05514	similarity to hypothetical protein encoded by An11g02730 - Aspergillus niger	11.0123	11.4599	5.22126	4.81507	2412.16	32.4055	74.4367	2.77092e-09	4.40482e-07
An01g00520	An00g01000	hypothetical protein	9.10682	9.10064	5.66333	5.42356	550.169	46.6383	11.7965	2.81301e-09	4.42148e-07
An01g06800	An00g06985	strong similarity to alkaline ceramidase Ypc1 - Saccharomyces cerevisiae	6.60338	6.56791	9.65305	9.53513	96.0453	772.874	0.12427	2.89222e-09	4.49547e-07
An01g08960	An00g11621	strong similarity to iron transport multicopper oxidase Fet3 - Candida albicans	6.7388	6.59753	9.84747	9.97023	101.699	961.306	0.105793	3.09653e-09	4.76014e-07
An07g07290	An00g03633	similarity to 3-oxoadipate enol-lactone hydrolase part of the dual specificity protein pcaL - Rhodococcus opacus	9.57466	9.34951	6.04592	6.03909	705.296	65.9136	10.7003	3.18449e-09	4.84215e-07
An18g03570	An00g00159	beta-glucosidase bgl1 - Aspergillus niger	11.2653	11.3305	7.1928	6.82829	2517.73	128.939	19.5265	3.3824e-09	5.03366e-07
An14g02140	An00g12326	weak similarity to Ca-dependent protein kinase CDPK1 - Marchantia polymorpha	11.5429	11.6478	5.25816	4.58462	3094.2	30.3031	102.108	3.36527e-09	5.03366e-07
An13g04080	An00g07736	strong similarity to cytochrome P450 monooxygenase P450II - Gibberella fujikuroi	4.97344	5.08099	9.17774	9.54014	32.6094	656.631	0.0496616	3.43275e-09	5.05482e-07
An11g08940	An00g13787	strong similarity to hypothetical protein YDR533c - Saccharomyces cerevisiae	9.49259	9.35023	5.90104	5.67008	685.688	55.1604	12.4308	3.47576e-09	5.06483e-07
An15g07460	An00g10102	strong similarity to oligopeptide transporter OPT1 - Candida albicans	7.32426	7.26699	10.0644	10.0475	157.109	1064.5	0.14759	3.57631e-09	5.105e-07
An02g04690	An00g11017	strong similarity to serine-type carboxypeptidase I cdpS - Aspergillus saitoi	11.5643	11.367	8.20098	8.12044	2828.13	286.166	9.88282	3.5517e-09	5.105e-07
An14g04710	An00g00155	aspartic proteinase aspergillopepsin I pepA - Aspergillus niger	12.5778	12.6988	6.34463	5.66961	6375.39	64.3166	99.125	3.65218e-09	5.16064e-07
An11g01270	An00g03773	similarity to amino acid permease Mmp1 - Saccharomyces cerevisiae	4.75942	4.89139	7.89883	7.80539	28.3525	231.058	0.122707	3.90781e-09	5.46664e-07
An12g09580	An00g05340	similarity to nitrogen assimilation regulatory protein nit-4 - Neurospora crassa	10.1544	10.1237	5.65193	6.03572	1127.6	57.4337	19.6331	3.94964e-09	5.47044e-07
An15g02410	An00g05343	similarity to nitrogen metabolic repression regulator hNmrr from patent CN1269419-A - Homo sapiens	9.47903	9.54003	5.41962	5.74436	728.877	47.9012	15.2162	3.9888e-09	5.47052e-07
An13g03220	An00g12084	strong similarity to polyamine transport protein Tpo1 - Saccharomyces cerevisiae	6.53377	6.58835	10.0072	9.78198	94.4228	951.84	0.0992003	4.10821e-09	5.57958e-07
An03g06640	An00g04560	similarity to hypothetical protein encoded by An08g11130 - Aspergillus niger	6.27276	6.21768	8.97609	9.05441	75.8575	517.441	0.146601	4.26207e-09	5.72306e-07
An12g08930	An00g08103	strong similarity to epoxide hydrolase hyl1 - Aspergillus niger	7.96205	8.00921	11.4128	11.1858	253.463	2520.16	0.100574	4.29567e-09	5.72306e-07
An02g00110	An00g11543	strong similarity to hypothetical protein encoded by An11g10340 - Aspergillus niger	5.78016	5.48115	9.78256	9.58313	49.5446	821.916	0.0602794	4.46661e-09	5.89466e-07
An01g01830	An00g07412	strong similarity to catalase/peroxidase cpeB - Streptomyces reticuli	11.1674	11.3201	8.14283	8.24408	2425.04	292.736	8.28406	4.58268e-09	5.99132e-07
An01g06280	An00g09446	strong similarity to IgE-binding protein - Aspergillus fumigatus	10.28	10.4503	7.08885	6.90623	1318.94	127.782	10.3218	4.68289e-09	6.06565e-07
An03g00770	An00g07022	strong similarity to hypothetical allergic bronchopulmonary aspergillosis allergen rAsp f 4 from patent WO9828624-A1 - Aspergillus fumigatus	6.89604	6.84863	11.3481	11.8107	117.16	3060.18	0.0382853	4.97473e-09	6.38454e-07
An02g00840	An00g05352	similarity to nonribosomal peptide synthase MxcG - Stigmatella aurantiaca	9.41006	9.63875	4.80753	5.1871	736.431	31.9405	23.0563	5.18971e-09	6.57562e-07
An08g01940	An00g09295	strong similarity to hypothetical precursor of protein Y4OU - Rhizobium sp.	8.30451	8.36711	5.70825	5.71577	323.093	52.4187	6.1637	5.21763e-09	6.57562e-07
An12g10430	An00g11081	strong similarity to developmentally regulated spherulin 4 - Physarum polycephalum	9.03258	9.06466	5.88589	5.64128	529.549	54.3266	9.74751	5.40686e-09	6.75326e-07
An16g01200	An00g07517	strong similarity to choline permease Hnm1 - Saccharomyces cerevisiae	5.7768	5.95991	8.88893	8.84272	58.4184	466.53	0.125219	5.50561e-09	6.80681e-07
An09g00630	An00g13692	strong similarity to hypothetical cipC - Aspergillus nidulans	11.1167	11.0332	7.86359	8.06129	2157.18	249.421	8.64873	5.54705e-09	6.80681e-07
An03g01320	An00g09091	strong similarity to hypothetical protein mlr2056 - Mesorhizobium loti	6.57471	6.80709	10.5478	10.3113	103.315	1379.1	0.0749147	5.75106e-09	6.93548e-07
An13g04060	An00g11439	strong similarity to hypothetical protein encoded by An07g08820 - Aspergillus niger	4.65632	4.61923	7.49637	7.36076	24.8949	172.275	0.144507	5.73919e-09	6.93548e-07
An09g00620	An00g04180	similarity to estradiol 17-beta-dehydrogenase HSD17B1 - Rattus norvegicus	5.76138	5.7342	8.89488	9.14737	53.7349	519.552	0.103426	6.02605e-09	7.14393e-07
An02g13450	An00g12333	weak similarity to protein CAP59 - Cryptococcus neoformans	7.64271	7.54376	10.3025	10.2498	193.104	1240.03	0.155726	6.0163e-09	7.14393e-07
An02g09060	An00g00025	similarity to disease associated protein kinase DAPK-3 from patent WO9858052-A2 - Homo sapiens	7.90966	7.88792	5.4045	5.38513	238.656	42.0729	5.67244	6.48598e-09	7.62457e-07
An12g07490	An00g03873	similarity to beta-ketoacyl reductase rhlG - Pseudomonas aeruginosa	9.52798	9.85391	5.31848	4.98449	826.542	35.5427	23.2549	6.56534e-09	7.63972e-07
An12g02300	An00g06144	similarity to hypothetical protein encoded by An12g02310 - Aspergillus niger	5.44712	5.58398	8.24198	8.28825	45.7451	307.644	0.148695	6.60809e-09	7.63972e-07
An14g06500	An00g08480	strong similarity to glycerone kinase isoform I dak1p - Schizosaccharomyces pombe	9.97355	10.0087	7.34279	7.43515	1017.71	167.61	6.07189	6.80206e-09	7.79951e-07
An01g04880	An00g07048	strong similarity to alpha-glucosidase II - Bacillus thermoamyloliquefaciens	8.58898	8.48956	5.81606	5.90033	372.029	58.0085	6.41335	6.99407e-09	7.95447e-07
An03g03620	An00g09894	strong similarity to multidrug resistance protein atrD - Aspergillus nidulans	5.17305	5.30492	9.0869	8.77192	37.7652	487.551	0.077459	7.07916e-09	7.98632e-07
An01g06920	An00g09889	strong similarity to multidrug resistance protein ABCC2 - Homo sapiens	8.66134	8.59592	11.1545	11.1358	395.802	2264.79	0.174764	7.20085e-09	7.99465e-07
An08g03770	An00g13153	weak similarity to mucin MUC5AC - Homo sapiens	8.98265	9.50761	4.33101	4.21458	606.823	19.3303	31.3922	7.1572e-09	7.99465e-07
An11g03060	An00g00076	strong similarity to salicylate hydroxylase sal - Pseudomonas putida	6.33694	6.63819	10.3511	10.6027	89.7329	1425.16	0.0629633	7.29029e-09	8.03022e-07
An11g01720	An00g08626	strong similarity to high-affinity nicotinic acid permease Tna1 - Saccharomyces cerevisiae	8.9536	8.97423	6.37709	6.46263	499.352	85.6191	5.83225	7.44795e-09	8.13979e-07
An04g07320	An00g04055	similarity to dark repressor of conidiation velvet veA - Aspergillus nidulans	8.29336	8.39292	5.66429	5.54444	324.74	48.6498	6.67504	7.54653e-09	8.15495e-07
An11g05480	An00g04431	similarity to hypothetical isoflavone reductase-like NAD(P)H-dependent oxidoreductase IRL1 - Medicago sativa	5.87612	5.52716	9.51495	9.68772	52.0433	776.763	0.0670002	8.27795e-09	8.15495e-07
An12g00600	An00g05233	similarity to monodehydroascorbate reductase MDA - Cucumis sativus	8.63703	8.91875	4.79665	5.0525	438.943	30.3701	14.4531	8.15549e-09	8.15495e-07
An08g09610	An00g05281	similarity to mutanase mutA - Penicillium purpurogenum	8.29795	8.3842	11.1635	11.0261	324.275	2187.11	0.148267	7.72119e-09	8.15495e-07
An09g03640	An00g05349	similarity to non phototropic hypocotyl 1-like serine/threonine protein kinase NPL1 - Arabidopsis thaliana	7.24478	7.25007	4.27156	4.47061	151.947	20.6932	7.34287	8.23928e-09	8.15495e-07
An07g04260	An00g06730	strong similarity to 3-hydroxy-3-methylglutaryl-CoA synthase Erg13 - Saccharomyces cerevisiae	6.10561	5.97682	8.70703	8.79819	65.8547	431.318	0.152682	8.26179e-09	8.15495e-07
An01g07300	An00g08417	strong similarity to gluconokinase gntV - Escherichia coli	8.48015	8.49981	5.9862	6.04719	359.533	64.7447	5.55309	7.9957e-09	8.15495e-07
An01g01620	An00g08647	strong similarity to high-affinity zinc transport protein Zrt1 - Saccharomyces cerevisiae	9.13903	9.34455	12.2768	12.4044	605.418	5186.73	0.116724	7.76535e-09	8.15495e-07
An02g11390	An00g08812	strong similarity to hypothetical protein encoded by DR0708 - Deinococcus radiodurans	12.352	12.3085	8.75169	8.38866	5149.7	380.084	13.5488	8.18724e-09	8.15495e-07
An01g12240	An00g08867	strong similarity to hypothetical protein CAC28784.2 - Neurospora crassa	12.993	12.6977	6.78744	6.09833	7359.4	86.9964	84.5944	8.04633e-09	8.15495e-07
An12g09270	An00g09538	strong similarity to lactose permease Lac12 - Kluyveromyces lactis	8.08003	8.41234	4.66333	4.68315	303.633	25.5144	11.9005	8.07423e-09	8.15495e-07
An11g07020	An00g11507	similarity to hypothetical protein BAB52928.1 - Mesorhizobium loti	10.1642	10.0662	12.7239	12.6751	1109.1	6651.67	0.166741	7.7124e-09	8.15495e-07
An15g04140	An00g11662	strong similarity to polyketide synthase PKS1 - Cochliobolus heterostrophus	5.80254	6.1438	9.63358	9.70537	62.8208	814.333	0.0771439	7.61459e-09	8.15495e-07
An09g05940	An00g13852	sulphydryl oxidase Sox from patent EP565172-A1 - Aspergillus niger	10.3373	10.6524	6.52534	6.24549	1442.98	83.5991	17.2607	8.1585e-09	8.15495e-07
An13g03080	An00g03329	questionable ORF	10.2592	10.5421	6.82539	6.60805	1351.83	105.18	12.8525	8.55479e-09	8.36874e-07
An01g01120	An00g06206	similarity to hypothetical protein encoded by An11g03480 - Aspergillus niger	4.86566	4.46842	10.8136	10.2534	25.405	1482.16	0.0171405	8.84111e-09	8.58877e-07
An06g00360	An00g08266	strong similarity to filamentous growth protein Dfg5 - Saccharomyces cerevisiae	7.025	7.03448	9.61212	9.50141	130.666	753.134	0.173497	9.15817e-09	8.83542e-07
An11g03970	An00g04394	similarity to hypothetical AAA family ATPase SCD8A.32c - Streptomyces coelicolor	6.53269	6.93876	10.9341	10.7763	106.575	1852.41	0.0575333	9.38184e-09	8.92821e-07
An03g03530	An00g08975	similarity to protein fragment SEQ ID NO:9681 from patent EP1033405-A2 - Arabidopsis thaliana	7.25487	7.16521	10.2156	10.0164	148.06	1109.71	0.133422	9.44582e-09	8.92821e-07
An03g01140	An00g10160	strong similarity to oxalate decarboxylase (APOXD) from patent WO9842827-A2 - Aspergillus phoenicis	11.1024	11.0578	7.40203	7.73428	2164.9	189.776	11.4077	9.3835e-09	8.92821e-07
An12g09990	An00g06170	similarity to hypothetical protein encoded by An16g06080 - Aspergillus niger	7.17591	7.15	9.56987	9.65029	143.306	781.488	0.183375	9.62195e-09	8.99275e-07
An01g14010	An00g07173	strong similarity to brown 2 protein abr2 - Aspergillus fumigatus	7.56993	7.55756	4.9689	5.08932	189.197	32.6523	5.79431	9.68022e-09	8.99275e-07
An04g01250	An00g08915	strong similarity to hypothetical protein encoded by An08g11670 - Aspergillus niger	8.84593	9.21004	4.85992	4.5634	522.028	26.2031	19.9224	9.70695e-09	8.99275e-07
An16g07920	An00g01632	strong similarity to hypothetical protein EAA64623.1 - Aspergillus nidulans	12.2778	12.4446	8.82133	8.4876	5261.22	402.952	13.0567	9.87784e-09	9.09087e-07
An01g05900	An00g11943	strong similarity to cytochrome P450 trichodiene oxygenase TRI4 - Fusarium sporotrichioides	7.74758	7.64235	5.00476	4.83854	207.212	30.3085	6.83675	1.04222e-08	9.52912e-07
An07g06240	An00g08262	strong similarity to ferrioxamine B permease Sit1 - Saccharomyces cerevisiae	7.78515	7.74732	11.9212	11.5038	217.706	3355.95	0.0648716	1.06293e-08	9.53165e-07
An02g08320	An00g13055	weak similarity to integral membrane protein PTH11 from patent WO9913094-A2 - Magnaporthe grisea	6.52468	6.29337	9.55925	9.42901	84.9783	721.138	0.117839	1.0502e-08	9.53165e-07
An12g00140	An00g13165	weak similarity to mucin-like protein Muc1 - Saccharomyces cerevisiae	9.48326	9.66866	6.84553	6.78434	763.224	112.59	6.7788	1.05889e-08	9.53165e-07
An12g02650	An00g03601	similarity to 24-sterol C-methyltransferase ESMT1 - Zea mays	5.3383	5.30246	9.0069	8.65832	39.9571	455.911	0.0876424	1.11808e-08	9.95639e-07
An18g06360	An00g06258	similarity to mycelial surface antigen Csa1 - Candida albicans	9.4117	9.4447	7.08647	7.11277	688.926	137.151	5.02312	1.12831e-08	9.95639e-07
An12g10320	An00g08614	strong similarity to high affinity zinc transport protein Zrt1 - Saccharomyces cerevisiae	9.47298	9.43661	11.8226	11.9086	701.742	3731.57	0.188056	1.13165e-08	9.95639e-07
An10g01070	An00g03008	hypothetical protein [truncated ORF]	10.9259	11.0508	7.81908	8.05456	2031.53	245.031	8.29092	1.15035e-08	1.00576e-06
An01g06500	An00g09695	strong similarity to filamentous growth protein Dfg5 - Saccharomyces cerevisiae	7.21693	7.28816	4.89644	4.85218	152.487	29.3301	5.199	1.17523e-08	1.02113e-06
An13g01540	An00g13662	weak similarity to hypothetical protein encoded by An13g01550 - Aspergillus niger	5.20997	5.08572	7.92921	7.78168	35.4533	231.592	0.153085	1.18753e-08	1.02545e-06
An01g14840	An00g04772	similarity to hypothetical protein SC4B10.33 - Streptomyces coelicolor	5.30823	5.05515	9.4893	9.1071	36.2948	629.56	0.0576511	1.20768e-08	1.03646e-06
An12g06130	An00g13033	similarity to glutamyl endoprotease polypeptide from patent WO200268623-A2 - Aspergillus niger	9.59388	9.69225	12.2585	12.1367	799.56	4697.29	0.170218	1.24991e-08	1.06616e-06
An07g07280	An00g08706	strong similarity to hydroxyquinol 1,2-dioxygenase dxnF - Sphingomonas sp.	10.5421	10.4463	7.67813	7.85745	1442.38	217.941	6.61821	1.26265e-08	1.0705e-06
An01g07000	An00g07321	strong similarity to C-14 sterol reductase Erg24 - Saccharomyces cerevisiae	8.60816	8.72092	11.313	11.1879	405.776	2436.24	0.166558	1.28403e-08	1.08207e-06
An09g04880	An00g02084	hypothetical protein	7.5675	7.43166	4.90579	4.77126	180.967	28.6115	6.32496	1.32002e-08	1.09265e-06
An03g00210	An00g04600	similarity to hypothetical protein encoded by An16g01170 - Aspergillus niger	7.01891	7.01933	9.53128	9.40377	129.708	707.962	0.183213	1.30609e-08	1.09265e-06
An12g05990	An00g12691	weak similarity to hypothetical protein AAA19110.1 - Pichia angusta	6.9394	7.10902	9.60408	9.64826	130.166	790.251	0.164715	1.3159e-08	1.09265e-06
An01g08010	An00g09484	strong similarity to iron and manganese transporter Ccc1 - Saccharomyces cerevisiae	10.0292	10.1141	5.99226	6.41304	1076.16	73.6519	14.6115	1.36809e-08	1.12495e-06
An16g06370	An00g11944	strong similarity to cytochrome P450 trichodiene oxygenase TRI4 - Fusarium sporotrichioides	7.30753	7.22119	4.93327	4.93278	153.741	30.5484	5.03271	1.37513e-08	1.12495e-06
An03g03520	An00g03779	similarity to cyclic peptide AM-toxin synthase AMT - Alternaria alternata	5.34079	5.35643	8.56511	8.27702	40.7467	342.763	0.118877	1.4132e-08	1.14937e-06
An18g06780	An00g01644	similarity to hypothetical protein B1O14.080 - Neurospora crassa	9.33915	9.30408	7.02649	6.93754	639.862	126.414	5.06162	1.42241e-08	1.15018e-06
An01g13480	An00g00111	strong similarity to protein SEQ ID NO:7805 from patent WO200253728-A2 - Candida albicans	10.1519	10.121	5.51096	6.03312	1125.58	54.6459	20.5977	1.56601e-08	1.25651e-06
An18g01200	An00g10109	strong similarity to O-methylsterigmatocystin oxidoreductase ord1 - Aspergillus flavus	9.86866	10.0082	7.32623	7.44006	981.222	166.936	5.87785	1.57187e-08	1.25651e-06
An02g09540	An00g11313	strong similarity to choline permease Hnm1 - Saccharomyces cerevisiae	7.99455	7.97784	10.3915	10.5515	253.561	1419.84	0.178585	1.58377e-08	1.25883e-06
An05g00130	An00g03938	similarity to cell wall synthesis protein KRE9 - Candida albicans	9.95993	9.99521	7.7839	7.76743	1008.2	219.133	4.60087	1.665e-08	1.30852e-06
An07g05660	An00g12767	similarity to hypothetical protein EAA64430.1 - Aspergillus nidulans	9.48014	10.0609	4.74371	4.95341	873.425	28.8112	30.3155	1.66229e-08	1.30852e-06
An12g02210	An00g03706	similarity to acetate regulatory DNA binding protein facB - Aspergillus nidulans	4.96566	4.90176	8.98226	8.54215	30.563	434.198	0.0703896	1.74724e-08	1.3579e-06
An01g11310	An00g13538	weak similarity to sterigmatocystin synthesis transcription regulator aflR - Aspergillus nidulans	4.47198	4.39483	7.73281	7.42172	21.6067	190.978	0.113137	1.74184e-08	1.3579e-06
An09g02830	An00g06908	strong similarity to acylaminoacyl-peptidase DPP V - Aspergillus fumigatus	4.35487	4.24823	8.1042	7.71101	19.7194	240.119	0.0821236	1.77296e-08	1.37027e-06
An07g01340	An00g12706	weak similarity to phosphoenolpyruvate carboxylase - Escherichia coli	9.65971	9.53962	11.9962	11.9255	775.865	3986.27	0.194634	1.87234e-08	1.43913e-06
An18g04100	An00g11262	strong similarity to 43 kDa secreted glycoprotein precursor gp43 - Paracoccidioides brasiliensis	9.74336	9.90804	5.75547	5.24462	907.467	45.2563	20.0517	1.91555e-08	1.4643e-06
An15g04150	An00g11638	strong similarity to oxidoreductase involved in actinorhodin production encoded by Orf11 - Streptomyces lividans	6.54511	6.948	10.7857	10.5419	107.378	1622.27	0.0661901	1.96751e-08	1.49585e-06
An18g00910	An00g03757	similarity to alkyl salicylate esterase salE - Acinetobacter sp.	9.76677	9.68864	11.9351	11.9101	847.874	3882.01	0.218411	2.06048e-08	1.55805e-06
An04g05780	An00g03245	questionable ORF	8.54252	8.50804	6.02624	5.80778	368.438	60.4224	6.0977	2.10463e-08	1.58289e-06
An08g04640	An00g10747	strong similarity to hypothetical lysosomal pepstatin insensitive protease CLN2 - Canis lupus	9.27193	9.44796	6.73076	6.55552	657.088	99.9505	6.57414	2.13771e-08	1.59917e-06
An01g01820	An00g00165	catalase R catR - Aspergillus niger	10.0519	9.99205	7.28389	7.00483	1039.71	141.471	7.34929	2.17452e-08	1.60949e-06
An15g04130	An00g03815	similarity to appressorium differentiation protein pth11 - Magnaporthe grisea	6.78777	6.78984	8.88858	8.90028	110.569	475.873	0.23235	2.17413e-08	1.60949e-06
An09g01230	An00g03177	questionable ORF	10.0504	10.0216	7.45116	7.20393	1049.86	160.624	6.53611	2.19816e-08	1.61842e-06
An12g02660	An00g00762	hypothetical protein	4.59384	4.61231	8.14171	7.76094	24.3032	247.507	0.098192	2.23864e-08	1.6396e-06
An11g02460	An00g10054	strong similarity to norsolorinic acid ketoreductase nor-1 - Aspergillus parasiticus	4.70785	4.51632	7.71607	8.02821	24.4554	234.288	0.104382	2.28151e-08	1.66229e-06
An16g05880	An00g10004	strong similarity to neutral amino acid permease mtr - Neurospora crassa	7.38056	7.527	9.77967	9.76217	175.312	873.655	0.200665	2.30238e-08	1.66881e-06
An03g05610	An00g12680	similarity to hypothetical phage tail assembly like protein AAL21482.1 - Salmonella typhimurium	5.76945	6.04268	9.1934	8.97166	59.9657	542.143	0.110609	2.32835e-08	1.67893e-06
An04g01430	An00g13593	weak similarity to hypothetical protein encoded by B11A5.120 - Neurospora crassa	12.5142	12.564	10.2932	10.1519	5951.78	1194.79	4.98146	2.35687e-08	1.69079e-06
An02g07930	An00g09565	strong similarity to precursor of linoleate diol synthase - Gaeumannomyces graminis	9.22749	9.50866	6.4447	6.53419	660.801	89.8502	7.35448	2.42718e-08	1.72354e-06
An11g00070	An00g10121	strong similarity to O-methyltransferase B omtB - Aspergillus parasiticus	7.92488	8.01267	5.46721	5.62964	250.518	46.7996	5.35301	2.42435e-08	1.72354e-06
An09g03230	An00g05085	similarity to integral membrane protein PTH11 - Magnaporthe grisea	7.41483	7.39998	5.19944	5.29145	169.766	37.9347	4.47521	2.45825e-08	1.73217e-06
An02g13750	An00g08444	strong similarity to glutaminase A gtaA - Aspergillus oryzae	8.49864	8.44409	6.35362	6.37712	354.924	82.4454	4.30496	2.46409e-08	1.73217e-06
An07g06230	An00g00620	hypothetical protein	5.29717	5.33946	7.40134	7.39528	39.9	168.699	0.236515	2.52778e-08	1.75263e-06
An14g02100	An00g07462	strong similarity to cell wall antigen MP1 - Penicillium marneffei	10.354	10.6163	6.81028	6.39773	1433.34	97.2756	14.7349	2.54008e-08	1.75263e-06
An11g03480	An00g11464	strong similarity to hypothetical protein encoded by An01g01140 - Aspergillus niger	6.67573	6.95149	9.65045	9.58785	112.487	786.415	0.143037	2.52695e-08	1.75263e-06
An02g06950	An00g12572	weak similarity to glucan 1,4-alpha-glucosidase precursor Sta1 - Saccharomyces cerevisiae	9.25314	9.36775	7.0873	7.0071	634.926	132.257	4.80071	2.54332e-08	1.75263e-06
An09g00270	An00g00146	alpha-galactosidase aglC - Aspergillus niger [truncated ORF]	7.31504	7.23043	9.40644	9.45654	154.636	690.496	0.223949	2.5704e-08	1.76261e-06
An12g05360	An00g07508	strong similarity to cholesterol 24-hydroxylase - Mus musculus	7.05797	7.08731	9.13991	9.19707	134.61	575.429	0.23393	2.60693e-08	1.77031e-06
An12g02200	An00g11405	strong similarity to heat shock protein Hsp30 - Saccharomyces cerevisiae	5.58374	5.68713	9.10176	9.54716	49.709	641.125	0.077534	2.60639e-08	1.77031e-06
An11g07010	An00g06987	strong similarity to alkane-inducible cytochrome P450 alk2 - Candida tropicalis	7.5333	7.46893	9.61088	9.58887	181.159	775.979	0.233459	2.62873e-08	1.77649e-06
An09g03300	An00g11278	strong similarity to alpha-xylosidase XylS - Sulfolobus solfataricus	8.39381	8.36945	6.28698	6.33195	333.52	79.3117	4.20518	2.67395e-08	1.79836e-06
An09g05520	An00g01534	hypothetical protein	10.5974	10.5942	6.19534	5.55668	1547.58	58.7294	26.3511	2.72179e-08	1.8131e-06
An12g10440	An00g13955	strong similarity to hypothetical protein CAD70539.1 - Neurospora crassa	8.99994	9.04516	6.9568	6.96333	520.066	124.506	4.17705	2.71094e-08	1.8131e-06
An05g01440	An00g08361	strong similarity to GABA permease gabA - Aspergillus nidulans	6.20187	6.25851	8.33376	8.43165	75.0714	333.769	0.22492	2.9175e-08	1.93426e-06
An05g01070	An00g06808	strong similarity to 7-aminocholesterol resistance protein Rta1 - Saccharomyces cerevisiae	8.7371	9.09942	12.1526	12.0587	483.798	4407.24	0.109774	2.93854e-08	1.93902e-06
An02g07610	An00g09659	strong similarity to mannitol transporter mat1 - Apium graveolens	10.0227	10.2778	7.54156	7.50611	1136.39	184.035	6.17488	3.02351e-08	1.98572e-06
An15g03080	An00g03881	similarity to BIR repeat containing ubiquitin-conjugating enzyme BRUCE - Mus musculus	8.7151	8.66603	6.54123	6.4012	413.163	88.7219	4.65683	3.15565e-08	2.04539e-06
An01g09020	An00g09354	strong similarity to hypothetical protein ymaE - Bacillus subtilis	8.86249	8.97328	6.74204	6.79263	483.671	108.936	4.43996	3.14226e-08	2.04539e-06
An03g01770	An00g11368	strong similarity to EST an_3645 - Aspergillus niger	8.4434	9.01954	4.41392	4.48416	425.046	21.8421	19.4599	3.15822e-08	2.04539e-06
An01g01400	An00g08817	strong similarity to hypothetical protein encoded by slr0318 - Synechocystis sp.	5.19119	5.27181	7.5709	7.42554	37.5698	180.796	0.207802	3.21466e-08	2.07234e-06
An08g03760	An00g04765	similarity to hypothetical protein Rv3472 - Mycobacterium tuberculosis	11.374	11.4896	8.81727	8.54834	2762.6	410.946	6.72254	3.27902e-08	2.10414e-06
An11g03490	An00g08794	strong similarity to hypothetical oxidoreductase actVB-orf11 - Streptomyces coelicolor	9.81451	9.57327	12.2056	12.2626	828.231	4817.68	0.171915	3.43016e-08	2.19107e-06
An07g06880	An00g11176	strong similarity to sugar transport protein Stl1 - Saccharomyces cerevisiae	8.77244	8.788	6.53854	6.34372	439.653	86.8908	5.05983	3.46042e-08	2.20035e-06
An12g01630	An00g12625	strong similarity to hypothetical protein EAA59080.1 - Aspergillus nidulans	6.55808	6.71642	8.84709	8.87108	99.5429	464.355	0.214368	3.49464e-08	2.21206e-06
An16g06080	An00g02733	hypothetical protein	5.08527	5.19006	7.2833	7.22002	35.204	152.394	0.231007	3.56787e-08	2.24824e-06
An15g02180	An00g05850	similarity to salicylate hydroxylase nahW - Pseudomonas stutzeri	6.04597	6.24788	8.76721	8.61518	70.8611	413.342	0.171434	3.58481e-08	2.24878e-06
An12g07020	An00g08498	strong similarity to alpha-1,6-mannosyltransferase Hoc1 - Saccharomyces cerevisiae	7.25353	7.15972	9.43199	9.31923	147.71	664.262	0.222367	3.65872e-08	2.28491e-06
An07g02540	An00g03917	similarity to carboxylic acid transport protein Jen1 - Saccharomyces cerevisiae	8.46663	8.55771	6.21789	6.35908	365.106	78.167	4.67085	3.74956e-08	2.33123e-06
An16g06190	An00g08481	strong similarity to glycerophosphoinositol transporter Git1 - Saccharomyces cerevisiae	5.15143	4.99903	7.25906	7.24639	33.7129	152.506	0.221059	3.76798e-08	2.33231e-06
An07g04960	An00g04404	similarity to hypothetical beta transducin-like protein het-e1 - Podospora anserina	6.46967	6.37655	8.51689	8.62794	85.8121	380.675	0.225421	3.84191e-08	2.3515e-06
An15g02650	An00g04670	similarity to hypothetical protein CC3092 - Caulobacter crescentus	5.86867	5.86235	8.45129	8.75442	58.3036	388.791	0.149961	3.81738e-08	2.3515e-06
An02g11760	An00g08171	strong similarity to EST SEQ ID NO:4214 from patent WO200056762-A2 - Aspergillus niger	7.80025	8.04874	5.22801	5.03187	242.947	35.016	6.93817	3.84941e-08	2.3515e-06
An18g00630	An00g02807	hypothetical protein	10.327	10.3914	8.35573	8.27429	1313.51	318.469	4.12447	3.93556e-08	2.38344e-06
An04g04890	An00g08475	strong similarity to glycerol kinase GK - Mus musculus	11.2562	11.2521	9.26966	9.31823	2442.5	627.707	3.89115	3.93576e-08	2.38344e-06
An01g05370	An00g04566	similarity to hypothetical protein encoded by An09g04380 - Aspergillus niger	9.62383	9.70504	7.02313	6.71348	811.493	116.833	6.94573	3.99547e-08	2.40917e-06
An02g01320	An00g13687	weak similarity to hypothetical protein encoded by An03g06340 - Aspergillus niger	12.7441	12.8115	10.6512	10.4969	7022.51	1524.4	4.60675	4.01308e-08	2.4094e-06
An10g00560	An00g09047	strong similarity to hypothetical protein binA - Aspergillus nidulans	8.9397	9.2811	5.84508	5.55803	552.717	52.0402	10.621	4.05134e-08	2.42197e-06
An17g00580	An00g00037	similarity to hypothetical protein T22A6.50 - Arabidopsis thaliana	4.39132	4.48775	7.76367	8.22945	21.6987	255.391	0.0849628	4.11142e-08	2.44743e-06
An15g01640	An00g13082	weak similarity to kinesin light chain KLC - Plectonema boryanum	7.30093	7.32482	5.33142	5.38401	158.999	41.0046	3.87759	4.15304e-08	2.46173e-06
An14g01180	An00g06098	similarity to hypothetical protein encoded by An02g08790 - Aspergillus niger	4.44368	4.53645	6.58741	6.51129	22.4721	93.6591	0.239935	4.21761e-08	2.479e-06
An01g02460	An00g12990	strong similarity to hypothetical protein EAA66045.1 - Aspergillus nidulans	4.76676	5.05104	7.53749	7.52009	30.0418	184.668	0.16268	4.2119e-08	2.479e-06
An14g05570	An00g04159	similarity to EST an_3478 - Aspergillus niger	9.00231	9.03205	6.93691	6.78076	518.132	116.069	4.46401	4.24693e-08	2.48578e-06
An08g03750	An00g08278	strong similarity to fluconazole resistance protein FLU1 - Candida albicans	8.37166	8.66298	5.71791	5.5281	366.411	49.2824	7.43493	4.30156e-08	2.50727e-06
An01g00390	An00g01589	hypothetical protein	10.8725	10.9799	8.03497	7.66128	1945.9	230.42	8.44503	4.44133e-08	2.57787e-06
An15g01130	An00g07315	strong similarity to brefeldin A resistance protein bfr1p - Schizosaccharomyces pombe	9.94528	10.2364	6.71722	7.01781	1090.57	116.769	9.3395	4.45953e-08	2.57787e-06
An14g07060	An00g08242	strong similarity to fatty acid regulation protein Frm2 - Saccharomyces cerevisiae	8.87958	8.97197	10.8983	10.9379	486.325	1934.98	0.251333	4.61693e-08	2.65787e-06
An12g10700	An00g04805	similarity to hypothetical protein SPAC1952.10c - Schizosaccharomyces pombe	4.52846	4.28619	7.97391	7.59021	21.2196	220.107	0.0964059	4.732e-08	2.71295e-06
An17g01855	An00g11459	hypothetical protein	7.97607	8.07391	5.9273	6.01885	260.473	62.8166	4.14656	4.85436e-08	2.77174e-06
An03g02430	An00g09658	strong similarity to mannitol dehydrogenase mtlD - Pseudomonas fluorescens	11.2014	11.4052	8.98475	9.04731	2527.18	517.72	4.88135	4.90706e-08	2.79044e-06
An03g03540	An00g03740	similarity to aerobactin biosynthesis protein iucB - Escherichia coli	6.7668	6.97126	10.7256	10.2601	116.892	1440.96	0.081121	5.06765e-08	2.87009e-06
An18g02250	An00g11423	strong similarity to hypothetical protein encoded by An01g14540 - Aspergillus niger	8.78868	8.87144	6.75967	6.60552	455.105	102.722	4.43048	5.14728e-08	2.89475e-06
An18g04090	An00g11424	strong similarity to hypothetical protein encoded by An01g14640 - Aspergillus niger	11.9086	12.0441	9.00027	9.31923	4029.36	571.952	7.04492	5.15257e-08	2.89475e-06
An03g00680	An00g09899	strong similarity to multidrug resistance protein fnx1p - Schizosaccharomyces pombe	4.57079	4.65951	6.63731	6.76323	24.5074	103.988	0.235676	5.18203e-08	2.89966e-06
An11g03090	An00g05087	similarity to integral membrane protein PTH11 - Magnaporthe grisea	8.58222	8.88864	5.26376	4.83679	426.213	33.1349	12.863	5.35489e-08	2.98444e-06
An12g02060	An00g11431	strong similarity to hypothetical protein encoded by An03g02680 - Aspergillus niger	5.94233	5.8796	7.94716	8.10364	60.1697	260.547	0.230936	5.39464e-08	2.99467e-06
An04g03440	An00g08140	similarity to novel polypeptide sequence SEQ ID NO:1786 from patent WO2003029271-A2 - Homo sapiens	6.984	7.02462	4.97952	4.8182	128.383	29.8334	4.30333	5.43995e-08	2.99604e-06
An16g05190	An00g10846	strong similarity to hypothetical related to meiosis-specific protein NDT80 - Neurospora crassa	7.34136	7.22354	5.23643	5.29649	155.681	38.4912	4.04459	5.42248e-08	2.99604e-06
An16g01900	An00g05503	similarity to hypothetical protein encoded by An04g06980 - Aspergillus niger	4.69723	4.42067	7.80098	7.4978	23.5711	200.769	0.117404	5.49694e-08	3.01555e-06
An05g01060	An00g08558	strong similarity to HC-toxin synthase HTS1 - Cochliobolus carbonum	4.39724	4.71321	7.25741	7.19547	23.5104	149.753	0.156994	5.65055e-08	3.08771e-06
An08g03200	An00g07093	strong similarity to ammonium transport protein Mep2 - Saccharomyces cerevisiae	8.11644	8.27644	6.13521	6.11093	293.342	69.6991	4.20869	5.80733e-08	3.16104e-06
An03g01120	An00g07859	strong similarity to cytosolic aspartate transaminase Aat2 - Saccharomyces cerevisiae	8.66555	8.82285	6.62253	6.50207	428.812	94.5038	4.53751	5.83823e-08	3.16554e-06
An15g04290	An00g03646	similarity to 6-hydroxy-D-nicotine oxidase 6-HDNO - Arthrobacter oxidans	5.47141	5.27264	9.24235	8.75618	41.4134	511.74	0.0809267	5.97401e-08	3.21112e-06
An13g00840	An00g07072	strong similarity to general amino acid permease Gap1 - Saccharomyces cerevisiae	9.24831	9.16852	5.62036	6.08571	591.575	57.8014	10.2346	5.99747e-08	3.21112e-06
An02g03980	An00g07257	strong similarity to beta-glucan synthesis associated protein Kre6 - Saccharomyces cerevisiae	7.57105	7.39288	4.91624	5.12815	178.77	32.4961	5.50128	6.0141e-08	3.21112e-06
An15g04640	An00g13406	weak similarity to puromycin N-acetyltransferase pac - Streptomyces anulatus	5.94822	5.80649	8.47982	8.79711	58.7842	398.507	0.147511	5.99961e-08	3.21112e-06
An02g14590	An00g08439	strong similarity to glutamate dehydrogenase Gdh2 - Saccharomyces cerevisiae	11.9201	12.0112	9.68828	9.86966	3999.54	878.543	4.55247	6.05355e-08	3.21989e-06
An14g01370	An00g01841	hypothetical protein	5.80506	5.86394	8.80834	8.45385	57.0637	396.477	0.143927	6.27741e-08	3.31376e-06
An05g01870	An00g07385	strong similarity to carboxypeptidase y CPY - Candida albicans	7.94771	7.94095	9.79362	9.88672	246.31	916.612	0.268718	6.26351e-08	3.31376e-06
An15g02310	An00g00741	hypothetical protein	6.52529	6.67334	9.88366	9.48741	96.9599	823.449	0.117749	6.38456e-08	3.35755e-06
An01g05860	An00g13498	weak similarity to hypothetical secreted antigen SagBb - Enterococcus hirae	7.23049	7.36392	4.90194	5.1009	157.282	32.0315	4.91021	6.40835e-08	3.35755e-06
An01g08080	An00g09191	strong similarity to hypothetical protein SPAC32A11.02c - Schizosaccharomyces pombe	7.83116	7.81967	5.79785	5.60982	226.822	52.1225	4.3517	6.43341e-08	3.3581e-06
An09g04440	An00g02350	strong similarity to hypothetical protein CAD70771.1 - Neurospora crassa	5.61981	5.86156	8.31124	8.14991	53.4709	300.365	0.17802	6.46969e-08	3.36448e-06
An06g00920	An00g01603	hypothetical protein	5.2961	5.31026	7.37154	7.22658	39.4835	157.484	0.250715	6.54709e-08	3.3796e-06
An11g02230	An00g09541	strong similarity to lanosterol 14 alpha-demethylase (P450(14DM)) CYP51 - Penicillium italicum	6.44094	6.33788	8.93195	8.67914	83.831	447.438	0.187358	6.53282e-08	3.3796e-06
An04g06950	An00g04362	similarity to homeobox transcription factor hth - Drosophila melanogaster	9.09473	9.07876	7.28707	7.27887	543.73	155.737	3.49134	6.58148e-08	3.38486e-06
An08g01950	An00g08711	strong similarity to hypothetical 30.2 KD protein Y4OV - Rhizobium sp.	8.62587	8.96042	6.13241	6.12303	443.608	69.9242	6.34413	6.64698e-08	3.3936e-06
An11g07780	An00g09922	strong similarity to multidrug resistance-associated protein Mrp2 - Oryctolagus cuniculus	4.93752	5.07322	7.7673	7.47431	32.1193	196.829	0.163184	6.6333e-08	3.3936e-06
An16g01780	An00g03908	similarity to protein CAP22 - Colletotrichum gloeosporioides	13.0819	13.3679	9.8787	9.43868	9573.92	808.268	11.845	6.70828e-08	3.41244e-06
An16g06070	An00g10571	strong similarity to prolyl aminopeptidase PIP - Bacillus coagulans	6.2504	6.01301	8.39541	8.41513	70.1178	339.029	0.206819	6.76318e-08	3.41553e-06
An05g01880	An00g10733	strong similarity to hypothetical chloroperoxidase cpo - Agaricus bisporus	9.76185	10.045	6.89522	6.54813	957.69	105.542	9.07401	6.74963e-08	3.41553e-06
An11g02580	An00g09950	strong similarity to Na+/H+ antiporter Cnh1 - Candida albicans	7.6063	7.31308	4.7973	4.93039	176.032	29.1182	6.04543	6.92614e-08	3.48524e-06
An08g03640	An00g11404	strong similarity to HC-toxin efflux pump TOXA - Cochliobolus carbonum	6.04681	6.10612	7.88978	7.92261	67.4838	239.884	0.281319	6.96492e-08	3.4922e-06
An07g00200	An00g04176	similarity to esterase EstC - Burkholderia gladioli	6.62944	6.57498	8.70435	8.54746	97.1544	395.054	0.245927	7.1873e-08	3.59083e-06
An07g05460	An00g01077	strong similarity to hypothetical protein CAE47856.1 - Aspergillus fumigatus	4.73205	4.77747	9.49042	8.79726	26.9976	565.679	0.0477261	7.4715e-08	3.69379e-06
An07g00950	An00g03907	similarity to aspartyl proteinase candidapepsin - Candida albicans	5.42244	5.52603	7.34175	7.3416	44.4539	162.205	0.27406	7.47261e-08	3.69379e-06
An01g08640	An00g08702	strong similarity to hydroxymethylbilane synthase Hem3 - Saccharomyces cerevisiae	7.92182	7.89307	9.68525	9.74117	240.091	839.397	0.286028	7.47218e-08	3.69379e-06
An07g01510	An00g03599	similarity to 2,4-dichlorophenoxyacetate monooxygenase tfdA - Alcaligenes eutrophus	7.64767	7.75536	5.83445	5.80128	208.155	56.4094	3.69007	7.50959e-08	3.699e-06
An01g09550	An00g04415	similarity to hypothetical dihydrolipoamide dehydrogenase Rv2713 - Mycobacterium tuberculosis	5.71582	5.6888	9.97555	9.35954	52.0674	813.245	0.0640243	7.67464e-08	3.76703e-06
An08g11130	An00g00420	hypothetical protein	9.12657	9.02177	10.9376	11.0023	539.01	2005.74	0.268733	7.78542e-08	3.80805e-06
An03g00280	An00g06353	similarity to tyrosinase and tyrosinase activator protein fusion enzyme from patent WO9513386-A - Streptomyces antibioticus	5.74653	5.65496	7.52532	7.55679	52.0109	186.245	0.279262	7.91441e-08	3.84528e-06
An16g06090	An00g07513	strong similarity to choline permease Hnm1 - Saccharomyces cerevisiae	6.48455	6.56829	8.34209	8.38994	92.1827	329.93	0.279401	7.91651e-08	3.84528e-06
An18g00810	An00g04242	similarity to frenolicin gene E product frnE from patent EP806480-A2 - Streptomyces sp.	10.3127	10.4444	12.4341	12.3276	1331.25	5333.39	0.249607	8.00555e-08	3.87507e-06
An01g11340	An00g09711	strong similarity to methionyl aminopeptidase Map1 - Saccharomyces cerevisiae	6.43169	5.98608	9.327	9.29035	73.971	634.148	0.116646	8.05226e-08	3.88424e-06
An01g14420	An00g05927	similarity to soluble epoxide hydrolase SEH - Homo sapiens	8.29892	8.29332	10.5077	10.301	314.326	1355.29	0.231926	8.17086e-08	3.92791e-06
An08g06240	An00g12047	strong similarity to uracil transport protein fur4p - Schizosaccharomyces pombe	7.25034	7.52527	5.05015	5.02008	167.475	32.7884	5.10776	8.22149e-08	3.93871e-06
An02g01140	An00g12227	weak similarity to acetate regulatory DNA binding protein facB - Aspergillus niger	5.61168	5.28646	8.1317	8.32865	43.6851	300.282	0.14548	8.28259e-08	3.95444e-06
An12g00330	An00g12912	weak similarity to hypothetical protein Rv0923c - Mycobacterium tuberculosis	9.35391	9.34686	7.31212	7.08944	652.748	147.113	4.43706	8.47911e-08	4.0345e-06
An14g04420	An00g03623	similarity to 3-hydroxyisobutyrate dehydrogenase - Rattus norvegicus	6.44121	6.63174	8.59356	8.67792	92.8272	397.757	0.233377	8.56861e-08	4.06327e-06
An17g01060	An00g11836	strong similarity to transcription factor P113 - Mus musculus	8.38224	8.5092	5.78885	5.41165	348.67	48.5113	7.1874	8.60521e-08	4.06683e-06
An02g13080	An00g05296	similarity to N epsilon-(indole-3-acetyl)-L-lysine synthase iaaL - Pseudomonas syringae	8.09741	8.40594	5.64276	5.44233	304.791	46.6094	6.53927	8.67568e-08	4.08633e-06
An09g00260	An00g00145	alpha-galactosidase aglC - Aspergillus niger [truncated ORF]	5.68046	5.61869	7.65542	7.51524	50.1987	192.049	0.261385	8.71537e-08	4.09125e-06
An06g00600	An00g05907	similarity to short-chain alcohol dehydrogenase adhA - Aspergillus parasiticus	3.99661	4.37697	6.93289	6.97643	18.2117	124.04	0.146821	8.82741e-08	4.12999e-06
An07g01810	An00g00355	hypothetical protein	5.12776	5.06231	6.84822	6.88131	34.179	116.547	0.293263	9.07633e-08	4.23229e-06
An16g01290	An00g10410	strong similarity to hypothetical protein encoded by An02g05930 - Aspergillus niger	7.43612	7.77147	10.3673	10.217	194.523	1253.84	0.155142	9.12164e-08	4.23929e-06
An18g00730	An00g07371	strong similarity to capsule-associated protein CAP59 - Cryptococcus neoformans	9.85518	10.0795	12.5053	12.2941	1001.08	5403.66	0.185259	9.34937e-08	4.33074e-06
An14g00420	An00g06499	similarity to UbcH 7-binding protein HHARI - Homo sapiens	7.94671	8.11216	6.08954	6.04037	261.277	66.9474	3.90272	9.46127e-08	4.36811e-06
An02g00090	An00g10553	strong similarity to prolidase - Aureobacterium esteraromaticum	7.52943	7.78408	4.86071	5.12663	201.796	31.86	6.33384	9.82713e-08	4.52101e-06
An07g09090	An00g12783	weak similarity to hypothetical protein encoded by An18g02770 - Aspergillus niger	7.18462	7.43012	4.9182	4.69897	158.393	28.0238	5.6521	9.85709e-08	4.52101e-06
An11g00730	An00g02949	hypothetical protein	7.7529	8.04693	5.14801	4.83854	238.843	31.8511	7.49873	1.01943e-07	4.64962e-06
An01g05850	An00g08809	strong similarity to hypothetical protein AAB38299.1 - Aspergillus nidulans	8.18864	8.35035	6.30393	6.18477	308.58	75.812	4.07033	1.0204e-07	4.64962e-06
An12g10280	An00g04485	similarity to hypothetical protein 1A9.40 - Neurospora crassa	4.80212	4.42731	7.27948	7.35643	24.5001	159.56	0.153548	1.04127e-07	4.714e-06
An15g07520	An00g04729	similarity to hypothetical protein mlr2143 - Mesorhizobium loti	8.22272	7.89679	5.54105	5.60052	266.826	47.5307	5.61376	1.0393e-07	4.714e-06
An11g08030	An00g09411	strong similarity to hypothetical sterigmatocystin biosythesis monooxygenase stcW - Aspergillus nidulans	6.17068	6.1795	9.43407	8.97684	72.2581	590.363	0.122396	1.05522e-07	4.76177e-06
An15g02160	An00g01030	similarity to hypothetical protein BAC45498.1 - Bradyrhizobium japonicum	5.97558	6.23833	9.4518	9.04715	68.925	608.651	0.113242	1.06474e-07	4.78928e-06
An14g00530	An00g04017	similarity to Cu-binding metallothionein CRD2 - Candida albicans	10.3578	10.403	6.28483	6.90483	1332.96	96.6588	13.7904	1.11691e-07	4.99184e-06
An02g07800	An00g09057	strong similarity to hypothetical protein CP0630 - Chlamydophila pneumoniae	9.94415	9.69199	7.45775	7.2412	902.679	163.084	5.53505	1.1155e-07	4.99184e-06
An01g07140	An00g06409	similarity to transcription factor ntf1p - Schizosaccharomyces pombe	10.1586	10.2454	11.9552	11.931	1177.92	3937.64	0.299143	1.12256e-07	5.00112e-06
An04g01670	An00g05974	similarity to suppressor of kinase protein Sok1 - Saccharomyces cerevisiae	7.52284	7.67585	5.72595	5.63911	193.924	51.3584	3.77589	1.16409e-07	5.15902e-06
An12g08950	An00g07016	strong similarity to allantoin transport protein Dal4 - Saccharomyces cerevisiae	7.72013	7.87568	5.62691	5.38025	222.538	45.3674	4.90523	1.16907e-07	5.15902e-06
An14g06680	An00g09066	strong similarity to hypothetical protein F28J12.200 - Arabidopsis thaliana	7.28436	7.46444	5.41994	5.31786	165.927	41.3237	4.01529	1.16739e-07	5.15902e-06
An01g12200	An00g04697	similarity to hypothetical protein F10B6.29 - Arabidopsis thaliana	7.54163	7.88393	10.184	10.2306	209.787	1182.23	0.177451	1.20433e-07	5.2979e-06
An18g04190	An00g13645	strong similarity to hypothetical protein EAA58949.1 - Aspergillus nidulans	7.59471	7.89314	4.95868	4.61383	214.365	27.5935	7.76868	1.23655e-07	5.42259e-06
An12g06140	An00g06171	similarity to hypothetical protein encoded by An16g07930 - Aspergillus niger [truncated ORF]	7.64092	7.84777	9.89229	9.77179	214.428	911.462	0.235257	1.25506e-07	5.48656e-06
An14g06980	An00g07898	strong similarity to delta-12 fatty acid desaturase - Mortierella alpina	6.7392	6.89224	8.73131	8.8787	112.651	447.271	0.251864	1.31193e-07	5.7173e-06
An07g04650	An00g04189	similarity to glucan 1,3-beta-glucosidase Bgl2 - Saccharomyces cerevisiae	8.59762	8.5463	6.88462	6.92412	380.555	119.79	3.17684	1.3254e-07	5.75807e-06
An16g02850	An00g07464	strong similarity to cell wall protein Crh1 - Saccharomyces cerevisiae	9.35679	9.4304	7.22855	6.92895	672.593	135.181	4.9755	1.33477e-07	5.78084e-06
An18g02690	An00g07921	strong similarity to dihydrogeodin oxidase DHGO - Aspergillus terreus	3.77305	3.89447	5.99057	5.78863	14.2586	59.2853	0.240509	1.34162e-07	5.79257e-06
An11g07840	An00g01212	hypothetical protein	7.40414	7.36641	5.41279	5.16649	167.182	39.1147	4.27413	1.3645e-07	5.87325e-06
An05g01290	An00g08590	strong similarity to hexose transporter Hxt3 - Saccharomyces cerevisiae	7.54268	7.6077	9.47943	9.69467	190.703	769.113	0.247952	1.38693e-07	5.95148e-06
An01g03290	An00g13100	weak similarity to hypothetical lipoprotein nlpD - Synechocystis sp. [truncated ORF]	7.12188	7.3008	5.34717	5.32683	148.194	40.42	3.66635	1.42241e-07	6.08503e-06
An12g01640	An00g13148	weak similarity to mucin - Sus scrofa	8.21685	8.02456	10.1841	10.0635	278.341	1115.73	0.24947	1.4651e-07	6.24857e-06
An18g02760	An00g04909	similarity to hypothetical protein T21J18.40 - Arabidopsis thaliana	5.28663	5.09329	7.18925	7.10042	36.5034	141.517	0.257943	1.48915e-07	6.33182e-06
An03g05740	An00g03941	similarity to cellulose synthase protein from patent JP11127867-A - Acetobacter xylinum	6.89294	6.92937	8.57169	8.52128	120.355	373.895	0.321896	1.5041e-07	6.37398e-06
An08g11680	An00g06676	strong similarity to 2,5-dicloro-2,5-cyclohexadiene-1,4-diol dehydrogenase linC - Pseudomonas paucimobilis	5.40172	5.60639	9.09681	8.57758	45.3822	457.362	0.0992261	1.50818e-07	6.37398e-06
An01g00610	An00g13004	strong similarity to hypothetical protein BAC69773.1 - Streptomyces avermitilis	6.97621	7.1115	5.29649	5.23659	131.951	38.4934	3.42788	1.52138e-07	6.41041e-06
An03g01530	An00g12133	strong similarity to xanthine dehydrogenase hxA - Aspergillus nidulans	8.07431	8.257	5.79748	6.03908	287.148	60.4756	4.74817	1.54216e-07	6.47846e-06
An15g03980	An00g10159	strong similarity to oxalate decarboxylase - Collybia velutipes	7.64336	7.76091	4.68596	5.11173	208.245	29.8331	6.98034	1.54852e-07	6.48571e-06
An12g09870	An00g01084	hypothetical protein	6.07671	6.11937	9.2401	8.77318	68.5003	514.362	0.133175	1.59543e-07	6.61441e-06
An01g11420	An00g01104	hypothetical protein	5.45139	5.56659	8.12479	7.78552	45.5377	248.165	0.183498	1.60265e-07	6.61441e-06
An12g01840	An00g04757	similarity to hypothetical protein related to meiosis-specific protein NDT80 - Neurospora crassa	4.84365	4.98644	6.69782	6.66073	30.1701	102.485	0.294384	1.59683e-07	6.61441e-06
An04g04400	An00g05984	similarity to tankyrase2 TANK2 from patent WO200100849-A1 - Homo sapiens	5.50149	5.27726	7.71299	7.51365	41.9144	195.811	0.214056	1.60674e-07	6.61441e-06
An01g10540	An00g07909	strong similarity to developmental regulatory protein brlA - Aspergillus nidulans	7.0767	7.52669	4.48876	4.45708	157.771	22.2066	7.1047	1.60762e-07	6.61441e-06
An09g04690	An00g11529	strong similarity to hypothetical protein EAA74627.1 - Gibberella zeae	10.6389	10.7071	8.96185	8.82398	1632.65	475.373	3.43445	1.58803e-07	6.61441e-06
An07g02060	An00g05289	similarity to myo-inositol transporter 2 - Schizosaccharomyces pombe	6.91851	7.0866	5.057	4.87707	128.227	31.2772	4.09969	1.62151e-07	6.65199e-06
An15g05030	An00g11370	strong similarity to esterase A gene EstA - Streptomyces chrysomallus	5.86217	5.61084	7.97596	8.19952	53.3162	272.053	0.195977	1.64902e-07	6.74505e-06
An02g12880	An00g02785	hypothetical protein	8.00865	8.53053	5.16732	5.10848	308.599	35.2097	8.76459	1.692e-07	6.90071e-06
An14g00600	An00g02311	hypothetical protein	8.26936	8.17985	6.58635	6.52931	299.125	94.2117	3.17504	1.70301e-07	6.91788e-06
An05g02370	An00g11947	strong similarity to trichothecene 3-O-acetyltransferase TRI101 - Fusarium sporotrichioides [putative frameshift]	7.58061	7.47322	9.22092	9.31891	184.428	617.339	0.298747	1.7061e-07	6.91788e-06
An16g05550	An00g05327	similarity to neutrophil oxidase factor - Homo sapiens	7.97148	8.15553	6.19834	6.23829	267.521	74.4558	3.59301	1.72947e-07	6.99235e-06
An01g05230	An00g08135	weak similarity to hypothetical protein CAE76314.1 - Neurospora crassa	12.7043	12.6441	10.9918	10.8525	6536.16	1940.44	3.36839	1.74261e-07	7.02518e-06
An16g03700	An00g06609	strong similarity to phospholipase B from patent US6146869-A - Aspergillus oryzae	6.78321	6.51311	4.56648	4.52645	100.299	23.3681	4.29214	1.75586e-07	7.05826e-06
An08g08860	An00g13277	weak similarity to period protein per - Drosophila sucinea	9.60905	9.74173	7.95443	7.86705	817.679	240.642	3.39791	1.77056e-07	7.09348e-06
An01g09220	An00g13841	weak similarity to tyrosinase melC2 - Streptomyces lincolnensis	10.0206	10.0197	11.5783	11.6126	1038.38	3094.4	0.335567	1.77477e-07	7.09348e-06
An01g03480	An00g11072	strong similarity to sorbitol dehydrogenase gutB - Bacillus subtilis	11.5375	11.6134	13.2642	13.1921	3051.79	9595.67	0.318038	1.78999e-07	7.13046e-06
An09g03210	An00g11582	strong similarity to isobutene-forming enzyme and benzoate 4-hydroxylase P450rm - Rhodotorula minuta	7.87775	7.69269	5.87054	5.95214	220.59	60.1853	3.66518	1.79421e-07	7.13046e-06
An15g04650	An00g02663	strong similarity to hypothetical protein EAA64269.1 - Aspergillus nidulans	7.7825	7.76098	6.11891	6.19651	218.538	71.3929	3.06106	1.81246e-07	7.18257e-06
An01g12380	An00g07196	strong similarity to ATP-binding cassette transporter PMR1 - Penicillium digitatum	9.05221	9.08288	10.7139	10.6389	536.541	1636.47	0.327864	1.85958e-07	7.34847e-06
An01g08000	An00g12104	strong similarity to vegetative incompatibility gene het-e1 - Podospora anserina	7.38035	7.28183	8.95766	9.00293	161.019	505.054	0.318815	1.86601e-07	7.35312e-06
An15g04120	An00g10404	strong similarity to hypothetical protein encoded by An01g01140 - Aspergillus niger	7.0793	7.46642	9.76718	9.7981	154.65	880.782	0.175582	1.87886e-07	7.38297e-06
An15g06710	An00g01097	hypothetical protein	10.3396	10.6585	8.25295	8.26142	1447.21	305.958	4.7301	1.88885e-07	7.40143e-06
An05g02340	An00g09531	strong similarity to precursor of laccase - Neurospora crassa	7.22198	7.28578	5.64534	5.54638	152.628	48.364	3.15583	1.92741e-07	7.53145e-06
An18g02700	An00g04038	similarity to cytochrome P-450 cyp509A1 - Cunninghamella elegans	4.21775	3.98772	8.12833	7.4987	17.1809	224.959	0.0763737	1.98896e-07	7.74007e-06
An12g02180	An00g06155	similarity to hypothetical protein encoded by An12g09970 - Aspergillus niger	6.44264	6.13542	8.8747	8.64485	78.1964	433.466	0.180398	1.99187e-07	7.74007e-06
An11g01200	An00g06207	similarity to hypothetical protein CAD21260.1 - Neurospora crassa	7.96382	8.16571	5.88018	5.59505	267.754	53.3573	5.01814	2.05919e-07	7.97952e-06
An09g00450	An00g13089	weak similarity to L-aminoadipate-semialdehyde dehydrogenase Lys2 - Saccharomyces cerevisiae	4.91558	4.97083	6.49203	6.49913	30.7648	90.2328	0.340949	2.11392e-07	8.16894e-06
An12g02480	An00g01094	hypothetical protein	4.93877	5.15501	7.33345	7.10956	33.0572	149.242	0.2215	2.14392e-07	8.23938e-06
An06g00330	An00g03686	similarity to acetate regulatory DNA binding protein facB - Aspergillus nidulans	6.48424	6.39407	8.18911	8.37669	86.7719	311.46	0.278598	2.14261e-07	8.23938e-06
An02g01260	An00g12307	weak similarity to beta transducin-like protein het-e1 - Podospora anserina	6.56576	6.62027	4.99314	4.87125	96.5374	30.5308	3.16196	2.16464e-07	8.29621e-06
An12g00180	An00g01501	hypothetical protein	8.00273	8.24933	6.16173	6.06103	279.369	69.1366	4.04082	2.19327e-07	8.3374e-06
An11g05990	An00g01740	hypothetical protein	6.83466	6.89241	8.56434	8.4516	116.447	364.044	0.319872	2.19325e-07	8.3374e-06
An16g01590	An00g08553	strong similarity to HC-toxin efflux pump TOXA - Cochliobolus carbonum	5.48792	5.4522	7.31352	7.13983	44.3254	149.777	0.295942	2.18927e-07	8.3374e-06
An09g05020	An00g01354	hypothetical protein	5.0209	4.96787	6.52228	6.56256	31.8757	93.2103	0.341976	2.26296e-07	8.57686e-06
An04g07210	An00g09457	strong similarity to indoleamine 2,3-dioxygenase IDO - Mus musculus	6.94116	6.9387	5.21573	5.35227	122.78	38.9621	3.15126	2.26852e-07	8.57686e-06
An12g03550	An00g07001	strong similarity to allantoate permease Dal5 - Saccharomyces cerevisiae	7.53141	7.5823	5.2146	5.52998	188.296	41.421	4.54589	2.28189e-07	8.60413e-06
An11g09260	An00g05213	similarity to precursor of mitochondrial vitamin D3 25-monooxygenase cytochrome P450 - Rattus norvegicus	6.66145	6.74426	5.14664	5.10339	104.174	34.8965	2.98524	2.30095e-07	8.62948e-06
An02g08300	An00g11540	strong similarity to hypothetical protein encoded by An11g06450 - Aspergillus niger	12.0503	11.894	14.0317	13.8323	4017.6	15629.8	0.257047	2.29695e-07	8.62948e-06
An09g00670	An00g07239	strong similarity to glycosylphosphatidylinositol-anchored beta(1-3)glucanosyltransferase gel3 - Aspergillus fumigatus	10.5116	10.4399	12.03	12.0206	1424.03	4168.53	0.341613	2.31277e-07	8.65062e-06
An05g01220	An00g04534	similarity to hypothetical protein encoded by An06g00680 - Aspergillus niger	4.54637	4.72329	6.47752	6.38631	24.8441	86.3375	0.287755	2.33111e-07	8.68822e-06
An13g03950	An00g06128	strong similarity to hypothetical protein EAA59522.1 - Aspergillus nidulans	6.67522	7.12693	9.89955	9.68251	119.517	885.917	0.134908	2.33815e-07	8.68822e-06
An07g01160	An00g07466	strong similarity to cell wall protein Utr2 - Saccharomyces cerevisiae	7.28843	7.22584	9.07112	9.30951	152.973	584.2	0.261851	2.34145e-07	8.68822e-06
An03g04520	An00g07935	strong similarity to dihydroxy-acid dehydratase Ilv3 - Saccharomyces cerevisiae	5.88277	5.60627	7.84559	7.76869	53.6134	223.967	0.239381	2.35382e-07	8.71102e-06
An18g02680	An00g07725	strong similarity to cytochrome P450 monooxygenase avnA - Aspergillus parasiticus	6.67316	6.42239	9.57365	9.15844	93.5569	659.874	0.14178	2.36406e-07	8.72581e-06
An15g07560	An00g04474	similarity to hypothetical protein dag11 - Agaricus bisporus	9.75638	9.92174	8.13425	8.12829	915.907	280.386	3.2666	2.37701e-07	8.75054e-06
An13g03130	An00g05699	similarity to hypothetical cysteine-binding protein fliY - Haloferax volcanii	5.8665	5.89819	7.92709	7.68382	58.9878	223.705	0.263685	2.39845e-07	8.78321e-06
An18g06670	An00g08710	strong similarity to hypothetical 2-hydroxyhepta-2,4-diene-1,7-dioate isomerase BH2000 - Bacillus halodurans	10.1273	10.0496	8.53637	8.46377	1088.75	362.055	3.00714	2.39736e-07	8.78321e-06
An08g04650	An00g01450	hypothetical protein	8.33919	8.18391	10.3599	10.1421	306.884	1218.61	0.25183	2.42876e-07	8.87101e-06
An10g00690	An00g08631	strong similarity to high-affinity nicotinic acid permease Tna1 - Saccharomyces cerevisiae	7.31958	7.56358	5.52575	5.53397	173.836	46.2013	3.76257	2.46792e-07	8.99057e-06
An07g00440	An00g10969	strong similarity to secretory lipase LIP2 - Candida albicans	8.10372	8.16075	9.71815	9.65129	280.573	822.985	0.340922	2.49144e-07	9.05265e-06
An04g01370	An00g11597	strong similarity to malonyl CoA synthase matB - Rhizobium trifolii	6.84102	6.97086	5.24826	5.29411	119.921	38.6176	3.10534	2.50874e-07	9.09189e-06
An15g02960	An00g05528	similarity to hypothetical protein CAD37071.1 - Neurospora crassa	7.04775	7.19761	8.77746	8.78697	139.361	440.262	0.316541	2.52013e-07	9.10958e-06
An06g01320	An00g08265	strong similarity to feruloyl-CoA synthase fcs - Amycolatopsis sp.	4.91652	5.01752	6.74942	6.60825	31.2767	102.454	0.305275	2.53107e-07	9.11063e-06
An07g06300	An00g09693	strong similarity to member of the hexose transporter family of the major facilitator superfamily Hxt16 - Saccharomyces cerevisiae	8.64501	8.66664	6.53722	6.80594	403.333	101.94	3.95656	2.53344e-07	9.11063e-06
An07g04500	An00g00357	hypothetical protein	8.93896	9.19499	6.76324	6.45094	536.329	97.4837	5.50173	2.57416e-07	9.13698e-06
An08g05380	An00g05155	similarity to mannosylphosphate transferase Mnn4 - Saccharomyces cerevisiae	6.38657	6.39473	4.61216	4.7796	83.903	25.9179	3.23726	2.56264e-07	9.13698e-06
An16g08610	An00g06477	similarity to trichothecene 3-O-acetyltransferase TRI101 - Fusarium sporotrichioides	6.04154	5.69973	8.22487	8.44041	58.511	322.384	0.181495	2.56606e-07	9.13698e-06
An15g07800	An00g07039	strong similarity to precursor of alpha-amylase A - Aspergillus niger	6.40636	6.4153	4.52942	4.24684	85.0848	20.9391	4.06343	2.57237e-07	9.13698e-06
An03g00430	An00g11647	strong similarity to permease involved in fumonisin degradation from patent WO200105980-A1 - Exophiala spinifera	5.59744	5.25084	8.11668	7.8615	42.9366	254.071	0.168994	2.56685e-07	9.13698e-06
An15g04060	An00g11904	strong similarity to fluconazole resistance transporter Flr1 - Saccharomyces cerevisiae	6.73327	6.59944	8.53218	8.37658	101.572	350.771	0.289567	2.57996e-07	9.13698e-06
An01g10240	An00g04548	similarity to hypothetical protein Rv2802c - Mycobacterium tuberculosis	8.84396	8.72855	6.31736	6.66193	441.496	89.8624	4.91303	2.65208e-07	9.36869e-06
An08g10990	An00g04067	similarity to dienelactone hydrolase clcD - Rhodococcus opacus	6.80147	6.77967	8.32375	8.44705	110.704	334.393	0.331061	2.69066e-07	9.46237e-06
An17g01880	An00g10437	hypothetical protein [deleted ORF]	7.89993	8.17727	5.89855	5.6827	262.942	55.3543	4.75016	2.69213e-07	9.46237e-06
An16g01690	An00g06556	similarity to X-linked PEST-containing monocarboxylate transporter XPCT - Homo sapiens	4.92671	4.64678	7.78243	7.37734	27.6029	191.326	0.144272	2.71794e-07	9.52914e-06
An08g04110	An00g04438	similarity to hypothetical membrane protein YDR352w - Saccharomyces cerevisiae	7.94829	8.06235	6.3658	6.4345	256.946	84.4573	3.04232	2.74523e-07	9.60077e-06
An02g10080	An00g04203	similarity to fatty-acid subterminal hydroxylase P450foxy - Fusarium oxysporum	8.30452	8.3747	6.44121	6.64439	323.946	93.2348	3.47452	2.76734e-07	9.65395e-06
An19g00120	An00g06304	similarity to protein required for biosynthesis of the host-specific AK-toxin Akt2 - Alternaria alternata	6.31986	6.11498	8.13473	8.01555	74.4096	269.686	0.275912	2.78934e-07	9.70649e-06
An14g03100	An00g13183	weak similarity to N-acetylglucosaminyltransferase VI GnT-VI - Gallus gallus	4.97371	4.96691	7.99509	7.50283	31.3481	215.114	0.145728	2.81666e-07	9.75303e-06
An11g09490	An00g13714	weak similarity to hypothetical protein encoded by An12g06920 - Aspergillus niger	6.97133	7.17311	5.02936	5.20759	134.571	34.7388	3.87378	2.81445e-07	9.75303e-06
An04g07130	An00g04896	similarity to hypothetical protein SPCC4B3.10c - Schizosaccharomyces pombe	7.66587	7.72251	6.20536	6.20119	207.101	73.6839	2.81066	2.82429e-07	9.75531e-06
An04g06750	An00g05021	similarity to hypothetical transmembrane protein - Candida albicans	10.1302	10.1578	12.1696	11.9181	1131.47	4222.39	0.267968	2.85141e-07	9.82471e-06
An09g03450	An00g10897	strong similarity to ribulose-5-phosphate-epimerase Rpe1 - Saccharomyces cerevisiae	10.9242	10.974	8.99934	9.2261	1977.01	553.607	3.57115	2.86696e-07	9.85402e-06
An07g00150	An00g09925	strong similarity to multidrug transporter bmr3 - Bacillus subtilis	4.77365	4.32589	8.72213	8.11936	23.4217	342.687	0.0683472	2.90027e-07	9.9441e-06
An16g01490	An00g06501	similarity to ubiquitin carboxyl-terminal hydrolase uch2p - Schizosaccharomyces pombe	7.735	7.9923	5.91274	5.77083	232.913	57.3525	4.06108	2.93238e-07	1.00296e-05
An02g07110	An00g00615	hypothetical protein	6.49123	6.80814	4.36738	4.51311	100.405	21.7093	4.62497	2.95167e-07	1.00709e-05
An08g02110	An00g04199	similarity to factor of late activated T lymphocytes-1 RANTES - Homo sapiens	9.08983	9.26411	7.28655	7.43412	578.819	164.316	3.52259	2.96662e-07	1.00973e-05
An18g00960	An00g07511	strong similarity to choline permease Hnm1 - Saccharomyces cerevisiae	9.93564	9.82778	8.1983	8.01094	943.39	275.254	3.42735	3.03151e-07	1.02551e-05
An01g13060	An00g08211	strong similarity to EST an_2136 - Aspergillus niger	12.2202	12.2355	10.2029	9.85491	4796.87	1044.72	4.59154	3.03496e-07	1.02551e-05
An10g00170	An00g10622	strong similarity to protein sequence 79 from patent WO0129221 - Homo sapiens	8.17903	7.98485	6.24772	6.06472	270.96	71.3193	3.79925	3.03209e-07	1.02551e-05
An04g06020	An00g09683	strong similarity to mediator of mitochondrial Fe/S-cluster assembly Isa1 - Saccharomyces cerevisiae	8.88245	8.92536	7.21981	7.36577	479.007	156.8	3.05488	3.1626e-07	1.06606e-05
An01g09780	An00g07956	strong similarity to D-lactate dehydrogenase ldhA - Escherichia coli [truncated ORF]	10.1137	9.7229	7.52915	7.35761	967.61	174.053	5.5593	3.17426e-07	1.06677e-05
An03g06670	An00g13181	weak similarity to myosin-like protein Mlp1 - Saccharomyces cerevisiae	13.1169	13.2381	9.35811	8.52115	9264.6	491.017	18.8682	3.17995e-07	1.06677e-05
An12g01020	An00g06854	strong similarity to acetamidase amdS - Aspergillus nidulans	10.1138	10.0547	8.5311	8.37981	1085.59	351.032	3.09256	3.22415e-07	1.07901e-05
An01g14210	An00g06276	similarity to orotidine-5-phosphate decarboxylase pyr4 - Acremonium chrysogenum	10.0871	10.1126	8.59887	8.6618	1097.38	396.269	2.76928	3.2887e-07	1.09799e-05
An01g13080	An00g06366	similarity to thiamin repressible genes regulatory protein ntf1p - Schizosaccharomyces pombe	8.69942	8.83262	6.64191	6.27775	435.345	88.0241	4.94575	3.39145e-07	1.12541e-05
An01g05280	An00g08937	strong similarity to hypothetical protein encoded by An11g07100 - Aspergillus niger	6.86749	7.04091	8.7199	8.61496	124	406.589	0.304977	3.39499e-07	1.12541e-05
An07g06990	An00g09281	strong similarity to hypothetical protein SPCC594.04c - Schizosaccharomyces pombe	9.51728	9.52698	8.09254	8.09237	735.268	272.943	2.69385	3.38072e-07	1.12541e-05
An02g05060	An00g02098	hypothetical protein	8.49938	7.99733	5.17395	5.41326	304.09	39.2224	7.75297	3.46607e-07	1.14356e-05
An02g09530	An00g05083	similarity to integral membrane protein PTH11 - Magnaporthe grisea	9.21519	9.04993	10.7546	10.8361	561.274	1777.17	0.315824	3.45969e-07	1.14356e-05
An01g13500	An00g13623	hypothetical protein	7.73577	7.84219	6.19597	6.04072	221.165	69.4712	3.18355	3.48471e-07	1.147e-05
An06g01170	An00g04433	similarity to hypothetical long-chain-fatty-acid--CoA ligase SC6F7.21 - Streptomyces coelicolor	6.3102	6.1674	8.20739	7.99047	75.5206	274.17	0.275451	3.56956e-07	1.17217e-05
An08g03730	An00g04263	similarity to gibberellin 7-oxidase - Cucurbita maxima	7.75432	8.33141	4.96057	5.04022	263.72	32.0088	8.23897	3.6344e-07	1.19067e-05
An16g05930	An00g10420	strong similarity to hypothetical protein encoded by An08g06890 - Aspergillus niger	10.9579	11.2393	13.3911	13.1672	2192.91	9940.94	0.220594	3.66023e-07	1.19633e-05
An01g11140	An00g06005	similarity to acetyl transferase of an indole-3-acetic acid producing gene cluster ORF5 - Azospirillum brasilense	4.77286	4.91731	6.54098	6.4313	28.7419	89.6444	0.320622	3.68527e-07	1.20171e-05
An18g00740	An00g02095	hypothetical protein	9.10182	9.25318	10.7456	10.8101	579.032	1755.71	0.3298	3.72475e-07	1.21176e-05
An02g11970	An00g06778	strong similarity to 4-nitrophenylphosphatase pho13p - Schizosaccharomyces pombe	7.94358	7.92304	9.35587	9.44401	244.435	675.559	0.361827	3.78234e-07	1.22764e-05
An15g05360	An00g03727	similarity to actVA-ORF4-like protein from patent WO9911793-A1 - Homo sapiens	6.92268	7.13387	5.20658	5.3088	130.533	38.258	3.41193	3.8109e-07	1.23398e-05
An11g01490	An00g12562	weak similarity to protein 40A - Phage phi80	8.15565	7.95958	6.29478	6.3843	266.43	80.9827	3.28997	3.81954e-07	1.23398e-05
An03g03770	An00g11105	strong similarity to squalene monooxygenase - Rattus norvegicus	7.89893	8.05337	9.57217	9.53933	251.802	752.604	0.334575	3.83486e-07	1.23608e-05
An07g09470	An00g09396	strong similarity to hypothetical retroelement pol polyprotein - Arabidopsis thaliana	8.5336	8.67451	7.03473	7.06867	389.115	132.67	2.93296	3.84995e-07	1.23809e-05
An02g03490	An00g10162	strong similarity to hypothetical oxidoreductase mll4186 - Mesorhizobium loti	8.67848	8.54624	6.91868	6.71128	391.363	112.594	3.47589	3.89184e-07	1.24869e-05
An05g01490	An00g06604	strong similarity to hypothetical protein PA3762 - Pseudomonas aeruginosa	6.61928	6.60292	8.35081	8.15879	97.755	305.452	0.320034	4.09319e-07	1.31029e-05
An18g02550	An00g07931	strong similarity to dihydroxy-acid dehydratase Ilv3 - Saccharomyces cerevisiae	5.36991	4.87914	7.75157	7.88146	34.8848	225.426	0.15475	4.12274e-07	1.31373e-05
An08g10750	An00g09257	strong similarity to hypothetical protein SPBC3B8.06 - Schizosaccharomyces pombe	9.6388	9.85571	8.05416	8.012	859.441	261.937	3.28109	4.11754e-07	1.31373e-05
An12g01300	An00g06544	similarity to vegetative incompatibility protein tol - Neurospora crassa	7.00004	7.16521	5.51816	5.48623	135.545	45.3238	2.99059	4.21691e-07	1.33765e-05
An02g11360	An00g11712	strong similarity to hypothetical endo alpha-1,4 polygalactosaminidase precusor - Pseudomonas sp.	11.7718	11.8015	10.2404	10.0476	3532.96	1131.49	3.12239	4.21125e-07	1.33765e-05
An14g05670	An00g03749	similarity to AK-toxin regulating protein AktR-1 - Alternaria alternata	9.37539	9.42362	6.69883	6.11409	675.356	84.8273	7.96154	4.24252e-07	1.34273e-05
An02g06090	An00g12357	weak similarity to cellobiose dehydrogenase cdh - Trametes versicolor	8.83104	8.93902	7.40442	7.42658	472.782	170.722	2.76931	4.26691e-07	1.3474e-05
An08g07620	An00g13320	similarity to hypothetical protein EAA63156.1 - Aspergillus nidulans [truncated ORF]	5.24442	5.52119	8.2033	7.79571	41.7241	255.913	0.16304	4.31714e-07	1.36019e-05
An02g10470	An00g05616	similarity to protein fragment SEQ ID NO:22341 from patent EP1033405-A2 - Arabidopsis thaliana	7.06118	7.09839	5.68371	5.60225	135.278	49.9696	2.70721	4.3456e-07	1.36608e-05
An02g06980	An00g05814	similarity to ribonuclease TRV - Trichoderma viride	8.11504	8.29885	6.48892	6.59072	295.485	93.0426	3.17581	4.45325e-07	1.39678e-05
An02g09000	An00g13598	weak similarity to dentin sialophosphoprotein DSPP - Homo sapiens	9.67228	9.62665	8.18309	8.0338	803.115	275.985	2.90999	4.4883e-07	1.40463e-05
An06g01660	An00g11805	strong similarity to thioredoxin peroxidase PMP20 - Mus musculus	11.7918	11.9607	10.3116	10.2371	3759.35	1238.5	3.0354	4.51311e-07	1.40924e-05
An14g02320	An00g13531	weak similarity to splicing coactivator subunit SRm300 - Homo sapiens	8.84185	8.94155	7.45345	7.38085	474.973	170.917	2.77898	4.60591e-07	1.43501e-05
An16g07110	An00g06875	strong similarity to acetyl-CoA hydrolase Ach1 - Saccharomyces cerevisiae	12.2075	12.2385	9.58939	9.00965	4780.8	630.136	7.58694	4.72228e-07	1.468e-05
An11g10970	An00g05226	similarity to monocarboxylate transporter MCT2 - Mesocricetus auratus	8.37597	8.40083	6.91654	6.7498	335.089	114.022	2.9388	4.73873e-07	1.46852e-05
An14g05590	An00g05877	similarity to sequence 203 from patent WO0129221-A - Homo sapiens	6.53723	6.45908	5.0882	5.00819	90.3941	33.087	2.73201	4.74497e-07	1.46852e-05
An06g01000	An00g10685	hypothetical protein	12.1737	12.3731	9.70935	9.19053	4950.57	699.382	7.07849	4.75706e-07	1.46902e-05
An11g03260	An00g11025	strong similarity to short-chain dehydrogenase sou1 - Candida albicans	5.38903	5.2988	6.78046	6.75394	40.6143	108.926	0.372863	4.77863e-07	1.47243e-05
An05g00490	An00g09940	strong similarity to myo-inositol transporter 2 itr2p - Schizosaccharomyces pombe	4.94011	5.23303	6.95525	6.9828	33.9789	125.281	0.271221	4.87131e-07	1.49769e-05
An12g10140	An00g08489	strong similarity to glycolate oxidase GOX - Mus musculus	4.54742	4.70213	6.29832	6.17635	24.6716	75.444	0.327018	4.897e-07	1.499e-05
An01g13590	An00g10927	strong similarity to saccharopine reductase LYS3 - Magnaporthe grisea	7.12266	7.15288	8.74473	8.58841	140.826	406.347	0.346565	4.88736e-07	1.499e-05
An02g07940	An00g09321	strong similarity to hypothetical protein YEL023c - Saccharomyces cerevisiae	8.04092	8.15794	6.5883	6.65404	274.265	98.4399	2.78612	4.94901e-07	1.51161e-05
An01g00620	An00g10203	strong similarity to p-cumic aldehyde dehydrogenase cymc - Pseudomonas putida	7.00731	7.24289	5.09869	5.30355	139.595	36.7868	3.79469	5.13785e-07	1.56246e-05
An16g03430	An00g11632	strong similarity to novobiocin biosynthetic gene novR - Streptomyces spheroides	8.55016	8.70443	6.95887	7.08401	395.434	129.916	3.04376	5.12977e-07	1.56246e-05
An09g03140	An00g03750	similarity to alcohol dehydrogenase II adhB - Zymomonas mobilis	6.28955	6.46623	8.10768	7.97109	83.1643	263.084	0.316112	5.26263e-07	1.59694e-05
An07g01950	An00g10718	strong similarity to purine permease with broad specificity uapC - Aspergillus nidulans	9.13233	9.19406	7.72903	7.58533	573.319	201.856	2.84024	5.29e-07	1.59831e-05
An16g04050	An00g13557	weak similarity to surface lipoprotein from patent WO9504145-A1 - Borrelia burgdorferi	10.3372	10.3479	8.87602	8.69628	1298.42	441.463	2.94117	5.28065e-07	1.59831e-05
An16g08940	An00g11679	strong similarity to protein fragment SEQ ID NO:26152 from patent EP1033405-A2 - Arabidopsis thaliana	8.47603	8.41448	7.02676	6.89396	348.558	124.531	2.79897	5.33109e-07	1.60726e-05
An07g02230	An00g01989	hypothetical protein	6.54881	6.85652	4.75902	4.82469	104.16	27.7008	3.7602	5.54527e-07	1.66649e-05
An19g00340	An00g12079	strong similarity to vacuolar H(+)/Ca(2+) exchanger Vcx1 - Saccharomyces cerevisiae	10.0486	9.84138	11.5702	11.5447	985.698	3013.96	0.327044	5.55141e-07	1.66649e-05
An14g06430	An00g10601	strong similarity to protein associated with ferric reductase activity Utr1 - Saccharomyces cerevisiae	8.73607	8.82038	7.39425	7.30848	439.045	163.298	2.68861	5.66519e-07	1.69701e-05
An02g11180	An00g08119	strong similarity to EST an_0208 - Aspergillus niger	5.87045	5.98337	4.51809	4.4419	60.8383	22.3158	2.72624	5.85236e-07	1.74729e-05
An02g00080	An00g09965	strong similarity to NAD-GSH-dependent formaldehyde dehydrogenase flhA - Paracoccus denitrificans	7.91321	7.90801	5.76803	6.10708	240.62	61.289	3.92599	5.85802e-07	1.74729e-05
An09g04540	An00g13239	strong similarity to hypothetical protein EAA63983.1 - Aspergillus nidulans [truncated ORF]	7.90906	8.08672	6.09072	6.31012	255.626	73.5381	3.4761	5.88035e-07	1.75022e-05
An09g02090	An00g13711	weak similarity to hypothetical protein encoded by An12g05320 - Aspergillus niger	6.21155	6.26929	7.73143	7.61559	75.6057	204.153	0.370338	5.91415e-07	1.75654e-05
An18g04200	An00g04239	similarity to formyl-CoA transferase frc - Oxalobacter formigenes	7.1353	7.22087	5.57661	5.33398	144.817	43.874	3.30075	5.95685e-07	1.76548e-05
An08g07350	An00g08490	strong similarity to precursor of glycophospholipid-anchored surface glycoprotein Gas1 - Saccharomyces cerevisiae	7.72388	7.88896	9.56522	9.3919	223.855	713.396	0.313788	6.00672e-07	1.77649e-05
An17g01450	An00g08630	strong similarity to high-affinity nicotinic acid permease Tna1 - Saccharomyces cerevisiae	7.90431	8.28939	5.95019	5.78862	273.775	58.461	4.68303	6.0279e-07	1.77899e-05
An16g03690	An00g07420	strong similarity to iron and manganese transporter Ccc1 - Saccharomyces cerevisiae	7.56451	8.0183	4.96344	5.26141	221.537	34.5934	6.40401	6.06469e-07	1.78608e-05
An03g05170	An00g05960	similarity to sterol regulatory element binding protein-1 srebp-1 - Homo sapiens	8.71471	8.85848	10.2226	10.2638	441.6	1212.02	0.36435	6.27972e-07	1.84553e-05
An04g03890	An00g11922	strong similarity to transulphurylase hxB - Aspergillus nidulans	6.92095	7.06165	5.30292	5.03977	127.23	36.0354	3.53071	6.48015e-07	1.90044e-05
An01g11690	An00g05054	similarity to integral membrane protein PTH11 - Magnaporthe grisea	7.21372	7.35218	5.83332	5.8686	155.735	57.7184	2.69819	6.66854e-07	1.95159e-05
An04g07230	An00g07696	strong similarity to cysteine dioxygenase CDO1 - Rattus norvegicus	7.46613	7.59659	5.20527	5.58409	184.997	42.0689	4.39747	6.69898e-07	1.95641e-05
An15g01840	An00g10960	strong similarity to secoisolariciresinol dehydrogenase SMDEHY511 from patent WO9955846-A1 - Forsythia intermedia	9.69775	9.59733	8.14543	8.25978	802.046	294.599	2.7225	6.8057e-07	1.98344e-05
An15g04100	An00g10936	strong similarity to salicylaldehyde dehydrogenase doxF - Pseudomonas sp.	8.92501	9.26678	7.14889	7.015	547.188	135.481	4.03885	6.96919e-07	2.02686e-05
An13g02730	An00g08141	strong similarity to EST an_3461 - Aspergillus niger	7.52224	7.07859	4.9934	5.04555	157.632	32.4349	4.85995	6.99205e-07	2.02929e-05
An15g00410	An00g06863	strong similarity to acetate-inducible gene aciA - Aspergillus nidulans	11.8914	11.8844	8.71737	7.92788	3789.79	320.155	11.8374	7.01883e-07	2.03285e-05
An12g07450	An00g08426	strong similarity to glucose permease Rgt2 - Saccharomyces cerevisiae	11.3637	11.3505	12.6479	12.7258	2623.15	6593.64	0.39783	7.03547e-07	2.03346e-05
An13g03260	An00g00053	strong similarity to lipid metabolism protein YGR046w from patent WO200058521-A2 - Saccharomyces cerevisiae	4.87154	4.41695	7.04344	6.93662	25.0067	127.119	0.196719	7.12032e-07	2.05374e-05
An15g02200	An00g06970	strong similarity to alcohol oxidase AOD1 - Candida boidinii	7.96032	8.0302	9.5449	9.38861	255.16	707.583	0.360608	7.17132e-07	2.06419e-05
An16g04530	An00g06443	similarity to sterigmatocystin synthesis transcription regulator aflR - Aspergillus nidulans	7.62467	7.63066	6.08172	6.24969	197.768	71.7898	2.75482	7.28092e-07	2.09143e-05
An09g04780	An00g04426	similarity to hypothetical integral membrane protein - Schizosaccharomyces pombe	8.18095	8.90828	5.24634	5.05894	373.41	35.5713	10.4975	7.35806e-07	2.10926e-05
An11g02550	An00g11655	strong similarity to phosphoenolpyruvate carboxykinase KlPck1 - Kluyveromyces lactis	9.48019	9.44934	7.93966	8.09925	706.608	259.475	2.72322	7.48182e-07	2.14035e-05
An03g00720	An00g08219	strong similarity to EST SEQ ID NO:4295 from patent WO200056762-A2 - Aspergillus niger	9.57903	9.34477	7.58407	7.28776	705.206	173.155	4.0727	7.5357e-07	2.15136e-05
An14g05580	An00g00703	hypothetical protein	7.10266	7.3053	5.666	5.68248	147.44	51.0641	2.88734	7.57833e-07	2.15913e-05
An02g09090	An00g11624	strong similarity to mutarotase enzyme from patent JP07039380-A - Sus scrofa	8.9545	9.1853	7.48833	7.43484	537.418	176.263	3.04895	7.6824e-07	2.18433e-05
An09g02840	An00g00957	strong similarity to hypothetical protein EAA65458.1 - Aspergillus nidulans	9.99361	9.97552	11.3201	11.4651	1013.1	2688.49	0.37683	7.72609e-07	2.1923e-05
An07g05530	An00g13728	weak similarity to hypothetical protein encoded by An18g02690 - Aspergillus niger	4.75694	4.75343	6.54522	6.90848	27.0055	105.921	0.254959	7.74983e-07	2.19458e-05
An02g09050	An00g08495	strong similarity to glycosylphosphatidylinositol-anchored beta(1-3)glucanosyltransferase gel3 - Aspergillus fumigatus	8.50364	8.49702	6.0645	6.50278	362.122	77.9048	4.64827	7.80886e-07	2.20683e-05
An04g03980	An00g03891	similarity to C2H2-type zinc finger protein Mhy1p - Yarrowia lipolytica	8.96407	9.15315	7.55381	7.57899	533.229	189.546	2.8132	7.91199e-07	2.23147e-05
An13g00130	An00g01736	hypothetical protein	9.00342	9.15259	7.39446	7.11102	540.445	152.508	3.54372	8.16033e-07	2.29523e-05
An02g00810	An00g10129	strong similarity to O-methyltransferase B omtB - Aspergillus parasiticus	9.274	9.17507	5.53793	6.27609	598.222	60.0049	9.96955	8.17088e-07	2.29523e-05
An07g08230	An00g08465	strong similarity to glutathione S-transferase isoJ - Rhodococcus sp.	8.64634	8.46164	10.3015	10.1173	375.843	1183.97	0.317442	8.20471e-07	2.29824e-05
An02g14070	An00g12750	weak similarity to hypothetical protein encoded by An11g01490 - Aspergillus niger	6.49673	6.79329	9.2178	8.82792	100.08	520.177	0.192396	8.21444e-07	2.29824e-05
An14g05410	An00g13530	strong similarity to hypothetical protein CAD21189.1 - Neurospora crassa	9.60573	9.754	8.114	7.88716	820.218	256.103	3.20269	8.32951e-07	2.32578e-05
An10g00800	An00g10717	strong similarity to purine nucleoside permease NUP - Candida albicans	10.5211	10.5863	8.99105	9.16821	1503.04	541.055	2.77798	8.44845e-07	2.35429e-05
An18g04850	An00g10908	strong similarity to RNA polymerase III subunit hRPC11 - Homo sapiens	7.28923	7.29766	8.7884	8.6286	156.872	418.33	0.374995	8.47422e-07	2.35678e-05
An14g06280	An00g09486	strong similarity to iron-regulated transporter IREG1 - Mus musculus	6.66598	6.62578	7.97243	7.90571	100.14	245.414	0.408047	8.50478e-07	2.36058e-05
An09g00950	An00g08022	strong similarity to D-stereospecific aminopeptidase dap - Ochrobactrum anthropi	6.91642	7.26406	10.0383	9.56233	136.262	891.628	0.152824	8.73755e-07	2.41886e-05
An05g00930	An00g09972	strong similarity to NADP-dependent malate dehydrogenase mdh - Homo sapiens	9.00117	9.08161	6.99468	7.32947	526.902	143.218	3.67901	8.74933e-07	2.41886e-05
An09g03660	An00g09992	strong similarity to neutral amino acid permease mtr - Neurospora crassa	4.97548	4.92439	9.15643	8.2851	30.9086	421.902	0.0732601	8.7998e-07	2.42398e-05
An07g00550	An00g10940	strong similarity to salicylate hydroxylase nahG - Pseudomonas putida	5.73036	6.10304	8.08818	7.91698	60.4092	256.459	0.235551	8.8025e-07	2.42398e-05
An02g10620	An00g00439	hypothetical protein	7.26696	7.45818	10.0303	9.55478	164.572	886.858	0.185567	8.89289e-07	2.44406e-05
An14g07200	An00g07409	strong similarity to catalase C catC - Aspergillus nidulans	7.85908	7.75694	5.76752	6.09703	224.102	61.065	3.6699	8.93338e-07	2.44729e-05
An08g02330	An00g09915	strong similarity to multidrug resistance protein MLP-2 - Rattus norvegicus	9.82775	9.79818	8.1191	7.77908	899.492	247.124	3.63984	8.95714e-07	2.44729e-05
An02g03640	An00g10469	strong similarity to hypothetical 3-hydroxyacid dehydrogenase - Helicobacter pylori	8.64449	8.66814	9.95226	9.89681	403.469	971.813	0.415171	8.94047e-07	2.44729e-05
An16g05180	An00g01510	hypothetical protein	8.27381	8.76058	5.62454	5.96943	366.38	55.5988	6.5897	9.10232e-07	2.48211e-05
An09g04810	An00g08602	strong similarity to high affinity glucose transporter HGT1 - Kluyveromyces lactis	8.32147	8.24205	9.58382	9.554	311.214	759.501	0.409761	9.14244e-07	2.4882e-05
An01g02080	An00g04770	similarity to hypothetical protein SC2G5.30 - Streptomyces coelicolor	7.24715	7.20094	5.89709	5.97238	149.505	61.1693	2.44411	9.22712e-07	2.50369e-05
An02g09790	An00g10611	strong similarity to protein fragment SEQ ID NO:38506 from patent EP1033405-A2 - Arabidopsis thaliana	7.70197	7.57686	8.96992	8.99025	199.385	504.982	0.394837	9.23514e-07	2.50369e-05
An08g02670	An00g08151	strong similarity to EST an_3167 - Aspergillus niger	9.05101	9.04069	7.78696	7.8177	528.534	223.221	2.36776	9.33727e-07	2.5216e-05
An01g00280	An00g09110	strong similarity to hypothetical protein SPAC823.14 - Schizosaccharomyces pombe	7.89444	7.71738	6.31452	6.1521	223.776	75.2339	2.97441	9.33189e-07	2.5216e-05
An18g00980	An00g13051	weak similarity to integral membrane protein PTH11 - Magnaporthe grisea	12.1434	12.2411	10.7107	10.4804	4679.85	1547.32	3.02448	9.3721e-07	2.52613e-05
An16g01280	An00g10943	strong similarity to salicylate hydroxylase nahG - Pseudomonas putida	5.79581	5.60966	7.19711	7.13547	52.0828	143.638	0.362598	9.57844e-07	2.57678e-05
An01g06910	An00g07715	strong similarity to cytochrome P450 CYP94A5 - Nicotiana tabacum	6.42996	6.58608	7.93473	8.07966	91.0141	257.28	0.353755	9.68051e-07	2.59925e-05
An01g10940	An00g00283	hypothetical protein	7.08184	6.85347	5.42306	5.44165	125.162	43.1819	2.89848	9.7608e-07	2.61578e-05
An01g01380	An00g03857	similarity to beta transducin-like protein het-e - Podospora anserina	5.76958	5.77823	7.18301	7.04862	54.7166	138.699	0.3945	9.79662e-07	2.62036e-05
An08g02170	An00g01881	hypothetical protein	6.93847	7.0439	4.73909	5.13576	127.22	30.6417	4.15187	9.84816e-07	2.62912e-05
An15g07820	An00g01291	hypothetical protein	7.81527	7.51968	9.4961	9.3784	203.302	693.26	0.293255	9.88632e-07	2.62927e-05
An11g01480	An00g13431	weak similarity to hypothetical RNA polymerase - Pelargonium leaf curl virus	7.07187	6.93724	5.67194	5.65151	128.405	50.623	2.53649	9.87444e-07	2.62927e-05
An02g07250	An00g00153	arginase argA - Aspergillus niger	9.45553	9.39753	11.1914	10.9269	688.126	2133.71	0.322502	1.01112e-06	2.68399e-05
An01g09590	An00g12124	strong similarity to voltage-gated potassium channel beta subunit Kv beta 1 - Rattus norvegicus	7.16481	7.16138	8.37505	8.43248	143.32	338.677	0.423176	1.03052e-06	2.73029e-05
An14g07030	An00g10181	strong similarity to p-nitrobenzyl esterase pnbA - Bacillus subtilis	6.87024	6.93471	8.89851	8.56184	119.633	424.663	0.281713	1.04496e-06	2.76331e-05
An03g06890	An00g00354	similarity to hypothetical protein B16B8.140 - Neurospora crassa	5.00036	5.06333	6.27541	6.36331	32.7143	79.8576	0.409657	1.06302e-06	2.80578e-05
An13g00320	An00g08217	strong similarity to EST SEQ ID NO:4066 from patent WO200056762-A2 - Aspergillus niger	11.2209	11.3126	9.18266	8.68868	2463.91	489.672	5.03176	1.07332e-06	2.82762e-05
An02g06820	An00g10786	strong similarity to pyruvate decarboxylase pdcA - Aspergillus oryzae	9.66341	9.80444	7.95349	7.58897	851.536	218.461	3.89789	1.08964e-06	2.86523e-05
An02g14410	An00g07094	strong similarity to ammonium transport protein Mep3 - Saccharomyces cerevisiae	9.86612	9.99571	8.63326	8.56665	976.123	388.012	2.51571	1.14152e-06	2.99408e-05
An01g14790	An00g10039	strong similarity to NodL - Rhizobium meliloti	7.61891	7.47061	8.95531	8.87607	186.723	482.937	0.386641	1.14293e-06	2.99408e-05
An04g04670	An00g07502	strong similarity to chitinase cts1 - Coccidioides immitis	7.79553	7.91694	9.18239	9.3201	231.72	609.399	0.380243	1.1786e-06	3.08176e-05
An16g05010	An00g02748	hypothetical protein	9.06586	9.07148	7.19004	6.74739	536.96	125.254	4.28696	1.19514e-06	3.11917e-05
An04g02850	An00g06359	similarity to X-Pro dipeptidyl-peptidase IV - Xanthomonas maltophilia	7.93075	7.92256	9.76502	9.45941	243.311	782.645	0.310883	1.2061e-06	3.13853e-05
An07g05900	An00g08328	strong similarity to fructosyl amino acid oxidase faoA - Aspergillus terreus	5.80207	5.80406	7.01372	7.12232	55.8337	134.179	0.416113	1.20704e-06	3.13853e-05
An08g06890	An00g12208	weak similarity to 3-demethylubiquinone-9 3-O-methyltransferase ubiG - Escherichia coli	5.53687	5.37758	8.57667	7.94495	43.9328	306.727	0.143231	1.21078e-06	3.14242e-05
An02g00150	An00g10336	strong similarity to cytochrome P450 pisatin demethylase PDAT9 - Nectria haematococca	5.30825	5.07323	7.065	7.42481	36.5232	151.682	0.240788	1.21352e-06	3.14369e-05
An13g02990	An00g06089	similarity to hypothetical protein EAA71271.1 - Gibberella zeae	5.10654	5.14217	6.34207	6.45212	34.8806	84.2785	0.413874	1.21826e-06	3.15013e-05
An04g09830	An00g05448	similarity to phosphinothricin acetyltransferase pat - Streptomyces coelicolor	8.42544	8.44047	7.09893	6.89041	345.599	127.528	2.70998	1.24008e-06	3.19184e-05
An07g04320	An00g09963	strong similarity to NAD-dependent D-arabinitol dehydrogenase ard - Candida tropicalis	6.81421	7.16507	5.14293	4.96362	127.084	33.2037	3.8274	1.24042e-06	3.19184e-05
An02g11320	An00g11675	strong similarity to protein fragment SEQ ID NO:15392 from patent EP1033405-A2 - Arabidopsis thaliana	9.92226	9.87542	8.44559	8.17843	954.658	317.807	3.00389	1.24123e-06	3.19184e-05
An12g04070	An00g06572	similarity to zinc-transporter Zrt3 - Saccharomyces cerevisiae	7.91576	7.62831	9.40142	9.39908	218.583	675.704	0.323489	1.24698e-06	3.20074e-05
An02g06440	An00g11245	strong similarity to molasses resistency protein Rtm1 - Saccharomyces cerevisiae	6.37959	6.22572	8.36257	8.01666	78.9384	291.958	0.270376	1.25161e-06	3.20673e-05
An12g09970	An00g06142	similarity to hypothetical protein encoded by An12g02180 - Aspergillus niger	6.25393	6.57144	8.40199	8.19323	85.1941	314.652	0.270757	1.28087e-06	3.26489e-05
An18g01000	An00g08126	strong similarity to EST an_2192 - Aspergillus niger	13.4116	13.3807	12.2052	12.2109	10780.6	4731.28	2.27858	1.28131e-06	3.26489e-05
An01g06810	An00g11895	strong similarity to transmembrane protein from patent WO9927105-A2 - Chlamydia pneumoniae	7.008	6.62715	4.92393	4.9352	112.796	30.4752	3.70125	1.28094e-06	3.26489e-05
An01g13010	An00g07660	strong similarity to cyclic nucleotide phosphodiesterase PDE1 - Candida albicans	8.16185	8.27393	6.87793	6.70316	297.735	110.703	2.6895	1.28826e-06	3.27069e-05
An12g10190	An00g08643	strong similarity to high-affinity nicotinic acid permease Tna1 - Saccharomyces cerevisiae	5.43972	5.53856	6.88344	6.75846	44.9154	113.06	0.39727	1.28688e-06	3.27069e-05
An04g10140	An00g00909	hypothetical protein	5.394	5.74539	8.0647	7.6899	47.4947	235.128	0.201995	1.29181e-06	3.27376e-05
An09g00650	An00g04710	similarity to hypothetical protein F9K20.18 - Arabidopsis thaliana	8.38756	8.24464	10.4655	10.9921	318.71	1697.03	0.187805	1.29657e-06	3.27989e-05
An02g11330	An00g06050	similarity to developmentally regulated spherulin 4 - Physarum polycephalum	9.27749	9.07487	7.75379	7.76908	578.503	216.982	2.66613	1.30782e-06	3.30237e-05
An15g06160	An00g04250	similarity to gamma-tocopherol methyltransferase gamma-TMT from patent WO9904622-A1 - Synechocystis sp.	8.31472	8.22142	7.04301	7.02992	308.274	131.277	2.34828	1.31865e-06	3.31967e-05
An15g05450	An00g09978	strong similarity to NADPH-dependent carbonyl reductase S1 - Candida magnoliae	9.99966	10.2379	8.32215	7.99088	1111.89	285.336	3.89677	1.31942e-06	3.31967e-05
An14g05350	An00g12149	strong similarity to hypothetical yellowish-green 1 ayg1 - Aspergillus fumigatus	8.51627	8.49461	6.18092	6.63464	363.407	84.9051	4.28015	1.36155e-06	3.41953e-05
An19g00330	An00g12080	strong similarity to vacuolar H(+)/Ca(2+) exchanger Vcx1 - Saccharomyces cerevisiae	9.77394	9.69421	11.0469	10.9505	851.624	2046.14	0.416211	1.37131e-06	3.43785e-05
An03g06140	An00g08970	strong similarity to hypothetical protein encoded by 123A4.300 - Neurospora crassa	10.6309	10.6659	9.31203	9.43897	1605.05	664.211	2.41647	1.38194e-06	3.45831e-05
An15g01940	An00g07116	strong similarity to antifungal protein from patent WO9813478-A - Arabidopsis thaliana	8.07474	7.83472	6.14495	6.36263	248.092	76.3094	3.25114	1.3948e-06	3.47806e-05
An03g04280	An00g10783	strong similarity to pyridoxine synthesis component pyroA - Aspergillus nidulans	10.3682	10.1022	11.7836	11.7812	1205.33	3522.57	0.342173	1.39478e-06	3.47806e-05
An03g01950	An00g06044	similarity to hypothetical conserved protein encoded by the gene CC3732 - Caulobacter crescentus	7.67501	8.31937	4.74945	4.15237	255.502	21.8704	11.6826	1.40724e-06	3.50282e-05
An11g03230	An00g07719	strong similarity to cytochrome P450 sterol delta22-desaturase Erg5 - Saccharomyces cerevisiae	9.45535	9.43358	10.6053	10.6247	696.735	1568.3	0.44426	1.41486e-06	3.51555e-05
An07g09350	An00g09120	strong similarity to hypothetical protein Rv0303 - Mycobacterium tuberculosis	6.55051	6.2969	7.9692	7.92105	85.8477	246.446	0.348343	1.4364e-06	3.56274e-05
An14g00190	An00g12794	weak similarity to hypothetical protein At2g17590 - Arabidopsis thaliana	8.24595	8.41045	6.93283	7.01456	321.394	125.687	2.55709	1.44917e-06	3.58805e-05
An04g00530	An00g10566	strong similarity to proline permease prnB - Aspergillus nidulans	8.79747	8.76841	7.54838	7.38741	440.482	177.036	2.4881	1.46297e-06	3.61581e-05
An08g00170	An00g02148	hypothetical protein	7.32443	7.18024	5.51618	5.13695	152.465	40.1288	3.79939	1.46593e-06	3.61673e-05
An12g02520	An00g07557	strong similarity to clavulanic acid dehydrogenase from patent WO9503416-A - Streptomyces clavuligerus	6.81157	6.59048	8.11816	8.17879	104.042	283.75	0.366669	1.47557e-06	3.63411e-05
An15g03880	An00g01540	hypothetical protein	9.30523	9.27908	10.4496	10.4522	626.927	1399.65	0.447916	1.50965e-06	3.7115e-05
An14g06910	An00g04287	similarity to gluthathione S-transferase III GST3 - Zea mays	7.25286	7.49041	5.8783	5.92347	165.609	59.7507	2.77166	1.51578e-06	3.72005e-05
An17g00230	An00g04786	similarity to hypothetical protein slr0789 - Synechocystis sp.	7.15834	6.6644	9.13626	9.08308	120.373	552.438	0.217894	1.52711e-06	3.74128e-05
An01g09010	An00g12178	weak similarity to gastric mucin clone PGM-2A - Sus scrofa	6.72376	6.93456	5.21001	5.37954	113.706	39.2542	2.89666	1.55654e-06	3.80671e-05
An12g01850	An00g08492	strong similarity to glycosidase from patent WO9824799-A1 - Thermotoga maritima	5.85771	5.90006	7.03571	7.11339	58.8465	134.788	0.436584	1.56419e-06	3.81876e-05
An12g10840	An00g01191	hypothetical protein	4.16306	3.97136	5.82965	5.58128	16.763	52.1816	0.321244	1.61205e-06	3.927e-05
An04g00650	An00g02572	hypothetical protein	9.05997	9.27585	7.77851	7.70513	575.197	214.052	2.68718	1.61454e-06	3.927e-05
An15g04660	An00g05876	similarity to sequence 143 from patent WO0100844 - Corynebacterium glutamicum	6.2823	6.26976	7.41586	7.4893	77.4949	175.166	0.442408	1.61695e-06	3.927e-05
An12g00710	An00g12819	strong similarity to hypothetical protein CAD21276.1 - Neurospora crassa	11.9168	12.0067	9.91632	9.38598	3988.8	804.057	4.96085	1.62662e-06	3.94365e-05
An01g09260	An00g06972	strong similarity to aldehyde dehydrogenase (NADP+) - Homo sapiens	8.84893	8.92004	7.65892	7.72068	472.603	206.472	2.28895	1.63032e-06	3.94578e-05
An12g07260	An00g10760	strong similarity to hypothetical protein SC4B10.22 - Streptomyces coelicolor	6.58013	6.21283	8.22494	8.16325	84.2427	292.865	0.28765	1.63936e-06	3.9608e-05
An11g05130	An00g10948	strong similarity to salicylate hydroxylase nahW - Pseudomonas stutzeri	6.80223	6.78273	5.51188	5.62975	110.851	47.5317	2.33215	1.66903e-06	4.02553e-05
An08g09860	An00g04564	similarity to protein SEQ ID NO:53564 from patent EP1033405-A2 - Arabidopsis thaliana	5.7974	5.68731	7.07913	6.9657	53.5329	130.005	0.411777	1.6768e-06	4.03038e-05
An11g02090	An00g11551	strong similarity to hypothetical protein CAD70545.1 - Neurospora crassa	7.08207	7.24807	8.45587	8.46265	143.516	351.958	0.407765	1.67598e-06	4.03038e-05
An14g06360	An00g04492	similarity to hypothetical protein 93G11.280 - Neurospora crassa	10.4045	10.5003	9.27215	9.22419	1401.15	608.101	2.30414	1.68433e-06	4.04152e-05
An12g02900	An00g04342	similarity to heterokaryon incompatibility protein het-6 - Neurospora crassa	4.73772	4.91849	6.13459	6.17778	28.4056	71.3174	0.398298	1.69962e-06	4.05732e-05
An14g05630	An00g06763	strong similarity to 4-coumarate-CoA ligase 3 4CL3 - Populus balsamifera	7.89789	7.84493	5.65537	6.09473	234.17	58.6905	3.98991	1.69835e-06	4.05732e-05
An04g08320	An00g10576	strong similarity to protease Mch5 - Saccharomyces cerevisiae	5.34619	5.38162	8.31596	7.67707	41.1809	255.383	0.161252	1.69525e-06	4.05732e-05
An02g00500	An00g11510	strong similarity to hypothetical protein encoded by An07g03540 - Aspergillus niger	7.05444	6.76871	8.71439	8.5231	120.39	393.098	0.306261	1.70307e-06	4.05866e-05
An03g02840	An00g06743	strong similarity to 3-oxoacyl-(acyl-carrier-protein) reductase fabG - Bacillus subtilis	7.06633	7.2661	8.50622	8.56164	143.63	370.654	0.387505	1.72913e-06	4.10676e-05
An15g02040	An00g08138	strong similarity to EST an_3318 - Aspergillus niger	8.39576	8.67401	6.69139	6.33459	370.9	91.3284	4.06117	1.72713e-06	4.10676e-05
An08g05100	An00g12102	strong similarity to dark repressor of conidiation velvet veA - Aspergillus nidulans	8.31762	8.3177	7.06041	6.85593	319.055	124.342	2.56595	1.7504e-06	4.15022e-05
An15g05880	An00g09226	strong similarity to hypothetical protein SPBC1604.01 - Schizosaccharomyces pombe	8.81042	8.97252	6.73151	6.16638	474.897	87.3626	5.43592	1.78165e-06	4.21718e-05
An07g06210	An00g00643	hypothetical protein	9.40625	9.64751	7.97213	7.73685	737.696	231.44	3.18742	1.81853e-06	4.28996e-05
An02g08330	An00g10985	strong similarity to sequence 253 from patent WO0100804 - Corynebacterium glutamicum	9.49437	9.52397	11.1892	10.9051	728.696	2115.98	0.344378	1.81822e-06	4.28996e-05
An03g02530	An00g04989	similarity to hypothetical proteinase encoded by SCD8A.14c - Streptomyces coelicolor	9.5918	9.54213	11.0596	10.8443	758.48	1980.92	0.382893	1.83315e-06	4.31715e-05
An16g08800	An00g06361	similarity to zinc-finger transcription factor AceI - Trichoderma reesei	7.43873	7.74882	5.86189	5.99151	193.176	60.8296	3.1757	1.84046e-06	4.31984e-05
An12g03300	An00g07168	strong similarity to aspartic protease pr1 - Phaffia rhodozyma	4.58705	4.51147	6.32881	6.01789	23.4134	72.1709	0.324415	1.83856e-06	4.31984e-05
An05g02270	An00g08998	strong similarity to hypothetical protein B15I20.50 - Neurospora crassa [putative frameshift]	7.74068	7.80235	6.20712	6.44799	218.503	80.3125	2.72066	1.85902e-06	4.35608e-05
An07g09060	An00g01087	strong similarity to hypothetical protein CAE76244.1 - Neurospora crassa	9.16249	9.13146	7.4846	7.07756	566.908	155.534	3.64492	1.87766e-06	4.3924e-05
An07g05820	An00g10772	strong similarity to hypothetical transmembrane protein usgS - Aspergillus nidulans	10.2244	10.1058	11.4019	11.348	1148.17	2655.79	0.432328	1.94717e-06	4.54739e-05
An11g09240	An00g04301	similarity to Gpi-anchored aspartic protease Yps1 - Saccharomyces cerevisiae	9.00558	8.77152	7.44972	7.28508	473.936	165.123	2.8702	1.97452e-06	4.60026e-05
An05g01210	An00g06657	strong similarity to 1-acyldihydroxyacetone-phosphate reductase Ayr1 - Saccharomyces cerevisiae	8.42644	8.34121	10.3714	9.99153	334.028	1161.27	0.287641	1.97805e-06	4.60026e-05
An04g03570	An00g10780	strong similarity to pyridoxine 4-dehydrogenase PLR - Schizosaccharomyces pombe	6.8668	6.885	8.19822	8.04404	117.45	278.422	0.421841	1.97967e-06	4.60026e-05
An07g07500	An00g06841	strong similarity to ABC-type vacuolar membrane protein hmt1p - Schizosaccharomyces pombe	9.02303	9.4957	7.19445	7.23281	612.838	148.429	4.12883	1.99881e-06	4.63705e-05
An01g13470	An00g06337	similarity to topoisomerase II binding protein TopBP from patent JP11075856-A - Homo sapiens	9.03673	8.94625	7.82578	7.71716	508.989	218.497	2.32951	2.01647e-06	4.67027e-05
An17g00620	An00g02048	hypothetical protein	7.88574	8.42433	5.20543	4.54378	285.043	29.3362	9.71645	2.02065e-06	4.6722e-05
An08g08950	An00g07514	strong similarity to choline sulfatase betC - Sinorhizobium meliloti	7.29559	7.14241	5.73669	5.91532	148.983	56.7288	2.62623	2.05977e-06	4.75482e-05
An01g14220	An00g05393	similarity to orotidine-5-phosphate decarboxylase pyrG from patent EP354624-A - Penicillium chrysogenum [deleted ORF]	9.93606	10.1876	8.64759	8.60078	1068.85	394.582	2.70881	2.07765e-06	4.78818e-05
An09g02330	An00g12631	weak similarity to hydrolase protein YODH from patent WO9927081-A2 - Bacillus subtilis	8.73009	8.47272	10.0892	10.026	388.402	1065.71	0.364455	2.10609e-06	4.84574e-05
An13g02510	An00g07020	strong similarity to allergen rAsp f 9 - Aspergillus fumigatus	6.45934	6.28655	7.66168	7.8017	82.8796	212.555	0.38992	2.1272e-06	4.87825e-05
An17g01795	An00g12556	weak similarity to protein of retrotransposon Ty1 Tyb - Saccharomyces cerevisiae	7.06217	7.5773	5.18229	5.05333	159.757	34.7227	4.60094	2.12629e-06	4.87825e-05
An05g00970	An00g02004	hypothetical protein	7.4317	7.53223	6.23621	6.04499	178.771	70.5513	2.53391	2.17269e-06	4.97442e-05
An12g00980	An00g06172	similarity to hypothetical protein encoded by An18g01730 - Aspergillus niger	5.98527	5.75732	7.25932	7.22385	58.5377	151.333	0.386814	2.19502e-06	5.01735e-05
An01g08880	An00g05249	similarity to mucin-like protein Muc1 - Saccharomyces cerevisiae	8.60255	9.00529	6.91579	7.01379	446.935	124.914	3.57795	2.22296e-06	5.07291e-05
An07g08350	An00g09379	strong similarity to hypothetical protein YPL067c - Saccharomyces cerevisiae	7.35991	7.48151	6.25593	6.23759	171.339	75.9385	2.25629	2.26316e-06	5.15625e-05
An11g03860	An00g05194	similarity to mitochondrial ATP-dependent protease ftsH2 - Cyanidioschyzon merolae	5.48897	5.53336	8.37801	7.73114	45.6063	265.869	0.171537	2.32281e-06	5.26194e-05
An15g03740	An00g05906	similarity to short-chain alcohol dehydrogenase adhA - Aspergillus parasiticus	6.37729	6.28965	5.16038	5.01041	80.6425	33.9513	2.37524	2.32089e-06	5.26194e-05
An04g03290	An00g09583	strong similarity to long-chain acyl-CoA dehydrogenase - Rattus norvegicus	9.10538	9.10501	7.701	7.90386	550.727	223.237	2.46701	2.31482e-06	5.26194e-05
An15g04600	An00g11183	strong similarity to sulfate permease SutB - Penicillium chrysogenum	5.59613	5.26435	7.06494	7.247	43.1187	142.614	0.302346	2.32836e-06	5.26194e-05
An14g02010	An00g12076	strong similarity to vacuolar H(+)/Ca(2+) exchanger Vcx1 - Saccharomyces cerevisiae	9.22461	9.47505	7.82454	7.58101	652.498	208.337	3.13193	2.32472e-06	5.26194e-05
An11g06480	An00g12275	weak similarity to antigenic protein f86.aa from patent WO9859071 - Borrelia burgdorferi	5.41391	5.36596	6.48613	6.48775	41.9307	89.6939	0.467486	2.34375e-06	5.28818e-05
An17g00590	An00g05080	similarity to integral membrane protein PTH11 - Magnaporthe grisea	6.48664	6.57826	7.84655	8.0989	92.5686	251.206	0.368497	2.36307e-06	5.32318e-05
An12g07470	An00g12403	weak similarity to cyanovirin-N CV-N - Nostoc ellipsosporum	12.0507	11.9813	10.8245	10.6421	4141.66	1702.28	2.43301	2.38038e-06	5.35355e-05
An06g00530	An00g00690	hypothetical protein	4.27779	4.27216	5.3622	5.34829	19.3596	40.9345	0.47294	2.41682e-06	5.42679e-05
An16g06580	An00g10795	strong similarity to quinate transport protein qutD - Aspergillus nidulans	5.99896	5.76154	7.95826	8.50135	58.9023	300.205	0.196207	2.44009e-06	5.47025e-05
An15g03440	An00g00421	hypothetical protein	7.15161	7.19266	6.01483	6.09134	144.221	66.3989	2.17204	2.45543e-06	5.47832e-05
An02g06560	An00g08463	strong similarity to glutathione S-transferase isoJ - Rhodococcus sp.	9.84534	9.87691	8.62935	8.40229	930.026	366.031	2.54084	2.45522e-06	5.47832e-05
An07g00070	An00g08894	strong similarity to hypothetical protein encoded by An07g00010 - Aspergillus niger	7.34095	7.73367	5.43356	5.69201	185.762	47.2678	3.93	2.45076e-06	5.47832e-05
An12g00380	An00g07237	strong similarity to Bet3 - Saccharomyces cerevisiae	8.24102	8.32246	9.41574	9.38448	311.21	675.639	0.460615	2.47179e-06	5.50604e-05
An12g01270	An00g04397	similarity to hypothetical alanine--tRNA ligase alaS - Streptomyces coelicolor	11.1267	10.9546	9.82009	9.79399	2106.5	895.807	2.35151	2.52464e-06	5.6059e-05
An02g10610	An00g12838	weak similarity to hypothetical protein Cj0814 - Campylobacter jejuni	4.6297	4.54573	6.53794	6.15013	24.0458	81.2354	0.296002	2.52363e-06	5.6059e-05
An11g01410	An00g03847	similarity to atrazine chlorohydrolase atzA - Pseudomonas sp.	6.51391	6.48298	8.46502	8.06536	90.4122	307.659	0.293871	2.53239e-06	5.6142e-05
An15g04720	An00g13864	weak similarity to transactivator EBNA-2 - Herpesvirus papio HVP	8.77998	8.84591	7.72601	7.70339	449.739	210.067	2.14093	2.548e-06	5.63987e-05
An01g10320	An00g00715	hypothetical protein	6.24024	6.06148	7.3789	7.41118	71.055	168.317	0.422149	2.56513e-06	5.66881e-05
An10g00680	An00g08540	strong similarity to H+-ATPase V0 domain 17 KD subunit Cup5 - Saccharomyces cerevisiae	10.4477	10.5476	11.672	11.8303	1445.78	3447	0.41943	2.57506e-06	5.68178e-05
An03g03640	An00g09804	strong similarity to mitochondrial sulfide dehydrogenase (coenzyme Q2) SPBC2G5.06c - Schizosaccharomyces pombe	8.77894	8.605	9.92289	9.91747	413.565	968.884	0.426846	2.60252e-06	5.73333e-05
An18g03380	An00g11618	strong similarity to mitochondrial thioredoxin Trx3 - Saccharomyces cerevisiae	8.68806	9.02639	6.93678	6.53254	463.757	106.496	4.35468	2.64081e-06	5.80853e-05
An02g14220	An00g06748	strong similarity to 3-oxoacyl-(acyl-carrier-protein) synthase fabJ - Escherichia coli	6.68532	6.89113	5.47756	5.51723	110.525	45.1733	2.44668	2.64872e-06	5.81678e-05
An07g09110	An00g05235	similarity to monooxygenase VioC - Chromobacterium violaceum	5.66985	5.70012	6.96193	7.22615	51.4459	136.622	0.376557	2.67448e-06	5.86415e-05
An16g07900	An00g07518	strong similarity to choline permease Hnm1 - Saccharomyces cerevisiae	7.35312	7.43127	6.30668	6.26373	167.986	77.9894	2.15396	2.68482e-06	5.86844e-05
An01g12450	An00g10741	strong similarity to hypothetical glucan beta-1,3 exoglucanase exgS - Aspergillus phoenicis	10.1276	10.1351	8.97856	8.79136	1121.61	472.758	2.37248	2.68275e-06	5.86844e-05
An02g11160	An00g12785	strong similarity to hypothetical protein CAD70913.1 - Neurospora crassa	8.16013	8.31207	7.0612	6.99448	301.518	130.494	2.31059	2.69749e-06	5.88692e-05
An06g01260	An00g01819	strong similarity to hypothetical protein CAC28835.1 - Neurospora crassa	9.97801	10.1074	8.90186	8.83263	1054.75	466.989	2.25861	2.73657e-06	5.9629e-05
An03g00420	An00g06303	similarity to hypothetical integral membrane protein pth11 like hypothetical protein CAC28570.2 - Neurospora crassa	4.53911	4.63569	6.37242	6.03374	24.0405	73.6737	0.326311	2.74335e-06	5.96839e-05
An01g10360	An00g08627	strong similarity to high-affinity nicotinic acid permease Tna1 - Saccharomyces cerevisiae	9.27321	9.49015	8.02364	8.09675	667.063	266.907	2.49924	2.76965e-06	6.01625e-05
An10g00670	An00g04943	similarity to hypothetical protein YER175c - Saccharomyces cerevisiae	7.54937	7.47475	8.62974	8.76625	182.539	415.296	0.439538	2.7866e-06	6.04369e-05
An18g01240	An00g05842	similarity to salicylate hydroxylase nahW - Pseudomonas stutzeri	9.92074	9.68902	11.2332	11.1271	894.463	2320.4	0.385479	2.79462e-06	6.0517e-05
An07g03030	An00g08175	strong similarity to EST SEQ ID NO:4127 from patent WO200056762-A2 - Aspergillus niger	12.9433	13.0472	10.7314	10.049	8165.23	1342.01	6.08432	2.81586e-06	6.08825e-05
An07g06460	An00g03896	similarity to C-7 hydroxycephem methyltransferase coupling protein from patent WO9529253-A1 - Streptomyces lactamdurans	6.38761	6.22209	4.53102	4.84517	79.0586	25.7784	3.06685	2.82124e-06	6.09047e-05
An11g10520	An00g03994	similarity to hypothetical conserved protein - Rhodobacter capsulatus	7.82129	7.80748	6.75876	6.76034	225.095	108.35	2.07749	2.84792e-06	6.1386e-05
An03g00240	An00g13611	weak similarity to filamentous muscle protein titin - Homo sapiens	7.50855	7.69374	9.02753	8.86766	194.166	493.735	0.39326	2.89087e-06	6.22159e-05
An11g06540	An00g07280	beta-mannosidase mndA - Aspergillus niger	5.56492	5.38523	6.68046	6.73705	44.4797	104.601	0.42523	2.91077e-06	6.25481e-05
An13g01800	An00g11455	strong similarity to hypothetical protein encoded by An15g07140 - Aspergillus niger	5.87829	5.47975	9.31615	8.51784	51.2336	483.373	0.105992	2.91875e-06	6.26232e-05
An04g09550	An00g06770	strong similarity to 4-Hydroxyacetophenone monooxygenase hapE - Pseudomonas fluorescens	4.66932	4.68161	6.35607	6.03499	25.5538	73.2894	0.34867	2.95639e-06	6.33337e-05
An15g07120	An00g10563	strong similarity to proline permease prnB - Aspergillus nidulans	7.62072	7.72509	9.05124	8.86139	204.068	496.728	0.410825	2.97157e-06	6.35615e-05
An01g02810	An00g11338	strong similarity to cytochrome P450 sterol delta22-desaturase Erg5 - Saccharomyces cerevisiae	8.93524	9.19445	7.49972	7.66515	535.537	191.664	2.79415	3.00863e-06	6.4256e-05
An02g03940	An00g08425	strong similarity to glucose repression mediator protein Ssn6 - Saccharomyces cerevisiae	9.66671	9.84654	8.55703	8.49286	865.043	368.353	2.3484	3.02099e-06	6.44218e-05
An07g01270	An00g04535	strong similarity to hypothetical protein EAK86332.1 - Ustilago maydis	5.47724	5.44023	6.60288	6.51069	43.9788	94.1432	0.467148	3.03058e-06	6.45277e-05
An15g07230	An00g05211	similarity to mitochondrial thioredoxin from patent WO9832863-A2 - Rattus sp.	13.1638	13.3652	11.6874	11.3241	9840.49	2907.85	3.38411	3.05942e-06	6.5043e-05
An14g03700	An00g13785	weak similarity to protein fragment SEQ ID NO:52297 from patent EP1033405-A2 - Arabidopsis thaliana	8.35559	8.6196	7.08815	7.12356	358.939	137.745	2.60583	3.07794e-06	6.53374e-05
An18g05340	An00g01958	similarity to hypothetical protein CAD70913.1 - Neurospora crassa	8.03588	7.88089	6.79829	6.71416	248.721	108.1	2.30084	3.08919e-06	6.54768e-05
An16g02240	An00g05436	similarity to phenylcoumaran benzylic ether reductase PT1 - Pinus taeda	8.5648	8.42068	9.66899	9.63028	360.221	803.21	0.448477	3.12449e-06	6.61249e-05
An05g00300	An00g05188	similarity to microsomal cytochrome b5 cytb5 - Musca domestica	9.30534	9.42193	8.21606	8.26391	658.773	302.332	2.17898	3.14186e-06	6.61306e-05
An04g04060	An00g07775	strong similarity to cytochrome-c peroxidase precursor Ccp1 - Saccharomyces cerevisiae	12.2691	12.3128	10.8236	11.0706	5011.24	1974.29	2.53825	3.13817e-06	6.61306e-05
An04g06690	An00g08672	strong similarity to homeoprotein h1 pah1 - Podospora anserina	10.5207	10.605	9.4837	9.38577	1512.61	692.051	2.18569	3.13623e-06	6.61306e-05
An02g07510	An00g12602	weak similarity to heavy neurofilament subunit NF-H - Rattus norvegicus	8.58238	8.443	9.65104	9.65803	365.237	805.943	0.45318	3.14367e-06	6.61306e-05
An17g01710	An00g05273	similarity to multidrug resistance protein Qdr1 - Saccharomyces cerevisiae	7.63013	7.46581	5.56874	4.99958	187.14	38.9665	4.80259	3.14864e-06	6.61356e-05
An12g08620	An00g11607	strong similarity to MFS drug transporter Bcmfs1 - Botryotinia fuckeliana	6.06298	5.86341	4.68397	4.73961	62.3878	26.2054	2.38073	3.20167e-06	6.71486e-05
An11g05680	An00g04035	similarity to cytochrome P450 3A13 - Mus musculus	8.39299	8.32728	9.44351	9.40671	328.587	687.449	0.477981	3.24487e-06	6.79527e-05
An01g10790	An00g08741	strong similarity to hypothetical conidiation-specific protein con-10 - Neurospora crassa	6.00128	6.21614	4.8593	4.80122	69.0089	28.4481	2.42578	3.25269e-06	6.80147e-05
An13g01780	An00g13368	weak similarity to protein fragment SEQ ID NO:52620 from patent EP1033405-A2 - Arabidopsis thaliana	6.56322	6.31448	7.75657	7.83299	86.7533	222.056	0.390682	3.27359e-06	6.83497e-05
An11g08080	An00g07433	strong similarity to cDNA O-methyltransferase mt-I - Aspergillus parasiticus	11.0488	11.0172	9.96351	10.0064	2095.37	1013.38	2.0677	3.28066e-06	6.83821e-05
An12g02080	An00g07742	strong similarity to cytochrome P450 monooxygenase stcS - Aspergillus nidulans [putative frameshift]	8.38554	8.59282	9.78107	9.9557	359.335	934.716	0.384432	3.28492e-06	6.83821e-05
An08g04870	An00g03861	similarity to beta transducin-like protein het-e1 - Podospora anserina	6.65883	6.70357	7.79544	7.71665	102.622	216.173	0.474723	3.3222e-06	6.90554e-05
An01g11010	An00g00062	strong similarity to cell wall protein Crh1 - Saccharomyces cerevisiae	7.88416	8.12036	9.28995	9.35705	256.402	640.697	0.400192	3.32774e-06	6.9068e-05
An16g06270	An00g06547	similarity to versicolorin reductase verA - Aspergillus nidulans	7.67412	7.69377	6.59695	6.43335	205.635	91.4653	2.24823	3.35782e-06	6.94859e-05
An09g05950	An00g10340	strong similarity to plasma membrane ATPase PMA1 - Kluyveromyces lactis	8.34035	7.97606	6.36965	6.54221	285.669	87.7866	3.25413	3.35745e-06	6.94859e-05
An18g03990	An00g04233	similarity to fluoroquinolone resistance factor NorA - Staphylococcus aureus	7.07074	7.19913	6.0295	5.95221	140.549	63.5957	2.21004	3.39414e-06	7.01338e-05
An13g02540	An00g08461	strong similarity to glutathione S-transferase Gtt1 - Saccharomyces cerevisiae	9.5722	9.50882	10.8543	10.6674	744.698	1735.19	0.429174	3.43743e-06	7.08192e-05
An03g00500	An00g11346	strong similarity to diglycosidase related protein SEQ ID NO:10 from patent WO200018931-A1 - Aspergillus fumigatus	8.55019	8.57796	7.5449	7.51044	378.481	184.525	2.05111	3.43257e-06	7.08192e-05
An08g09780	An00g12920	weak similarity to hypothetical protein SC8F4.26 - Streptomyces coelicolor	8.22601	8.29463	9.2998	9.3734	306.623	646.543	0.47425	3.51122e-06	7.22331e-05
An01g02280	An00g00864	hypothetical protein	8.73507	8.58705	7.43812	7.53219	404.798	179.167	2.25934	3.56539e-06	7.32397e-05
An04g05440	An00g12134	strong similarity to xanthine dehydrogenase XDH - Homo sapiens	7.76091	7.9426	6.61994	6.44683	231.001	92.6285	2.49384	3.58683e-06	7.3572e-05
An01g13260	An00g08047	strong similarity to emopamil-binding protein - Cavia porcellus	7.04702	7.11078	6.04888	5.98715	135.195	64.8042	2.08621	3.59549e-06	7.36417e-05
An07g10060	An00g10703	strong similarity to proteinase B inhibitor 2 Pbi2 - Saccharomyces cerevisiae	10.0905	10.1783	9.07635	8.9795	1124	522.007	2.15323	3.6291e-06	7.41131e-05
An01g05920	An00g13285	strong similarity to hypothetical methyltransferase AAO34671.1 - Gibberella zeae	8.38997	8.33913	6.22853	6.70701	329.594	88.5101	3.7238	3.62777e-06	7.41131e-05
An01g02760	An00g13079	weak similarity to killer toxin Khr - Saccharomyces cerevisiae	5.18991	4.98408	6.43674	6.68268	33.9889	94.3343	0.360303	3.65536e-06	7.45405e-05
An11g03950	An00g04497	similarity to hypothetical protein required for biosynthesis of the host-specific AK-toxin Akt2 - Alternaria alternata	7.59308	7.47104	6.43724	6.44123	185.087	86.7768	2.13291	3.6929e-06	7.51965e-05
An01g09270	An00g09496	strong similarity to isocitrate lyase acuD - Aspergillus nidulans	10.38	10.5667	7.31706	6.26565	1421.68	110.765	12.8351	3.71934e-06	7.55303e-05
An14g07130	An00g09993	strong similarity to neutral amino acid permease mtr - Neurospora crassa	6.92138	7.09176	8.29213	8.17292	128.584	300.771	0.427515	3.72009e-06	7.55303e-05
An12g07670	An00g08760	strong similarity to hypothetical lactam utilization protein lamB - Aspergillus nidulans	10.3063	10.2087	9.16466	9.02012	1224.08	545.861	2.24247	3.76446e-06	7.63204e-05
An15g05990	An00g07884	strong similarity to D-arabinitol 2-dehydrogenase ARDH - Pichia stipitis	8.24558	8.52081	6.36295	6.73506	333.883	93.637	3.56572	3.78615e-06	7.65382e-05
An09g05430	An00g13157	weak similarity to hypothetical mucin-like protein EMUCt-2 - Trypanosoma cruzi	6.45699	6.78028	4.76046	5.03136	98.267	29.7725	3.3006	3.78409e-06	7.65382e-05
An13g01980	An00g05554	similarity to hypothetical membrane protein YDL237w - Saccharomyces cerevisiae	6.93577	7.16245	8.32975	8.29179	132.432	317.535	0.417064	3.8551e-06	7.77076e-05
An07g08390	An00g07387	strong similarity to carboxyphosphonoenolpyruvate mutase - Streptomyces hygroscopicus	6.30365	6.37852	7.71571	7.49663	81.0694	194.843	0.416076	3.85341e-06	7.77076e-05
An01g06900	An00g13865	weak similarity to transcription regulator of maltose utilization amyR - Aspergillus oryzae	4.14634	3.96349	7.09478	6.36568	16.6208	106.17	0.156549	3.86248e-06	7.77442e-05
An03g00460	An00g11263	strong similarity to 6-hydroxy-D-nicotine oxidase 6-HDNO - Arthrobacter oxidans	8.03215	7.92933	6.82958	6.92227	252.605	117.452	2.15072	3.91131e-06	7.86139e-05
An02g00320	An00g13317	weak similarity to hypothetical biotin activation protein jhp1068 - Helicobacter pylori	5.25453	5.39548	6.71136	6.51154	40.0853	97.7789	0.409959	3.95752e-06	7.94287e-05
An12g03660	An00g08234	strong similarity to farnesyl cysteine carboxyl-methyltransferase Ste14 - Saccharomyces cerevisiae	8.02246	8.14764	6.74256	6.93092	271.546	114.305	2.37563	3.98748e-06	7.99153e-05
An14g01170	An00g04647	similarity to hypothetical protein B7F18.110 - Neurospora crassa	3.9727	4.01345	5.52212	5.956	15.9234	53.4109	0.29813	4.00532e-06	8.01579e-05
An04g07430	An00g04547	similarity to hypothetical protein encoded by An07g09430 - Aspergillus niger	11.0382	10.8792	9.33697	8.89048	1990.2	553.993	3.59246	4.07999e-06	8.15356e-05
An11g08950	An00g11639	strong similarity to oxidoreductase protein HORP-4 from patent WO200000622-A2 - Homo sapiens	9.10288	9.47096	7.56719	7.72356	624.657	200.211	3.12	4.16941e-06	8.32038e-05
An18g03360	An00g06305	similarity to proteophosphoglycan ppg1 - Leishmania major	6.4533	7.13499	4.24198	4.38623	110.979	19.8918	5.57915	4.18054e-06	8.33071e-05
An17g00750	An00g05003	similarity to hypothetical Sh3 domain protein YSC-like 1 - Homo sapiens	8.24649	8.2486	7.22768	7.09523	303.919	143.157	2.12297	4.18752e-06	8.33274e-05
An16g02820	An00g08240	strong similarity to fatty acid omega-hydroxylase CYP505 - Fusarium oxysporum	6.89975	7.10168	5.66376	5.40151	128.064	46.2902	2.76654	4.19456e-06	8.3349e-05
An03g02850	An00g09067	strong similarity to hypothetical protein F2I11-120 - Arabidopsis thaliana	7.90306	7.8281	9.03506	9.27583	233.225	570.248	0.408989	4.22825e-06	8.38993e-05
An15g02140	An00g12441	weak similarity to dihydrofolate reductase dfr1p - Schizosaccharomyces pombe	6.51114	6.60788	7.6092	7.59424	94.3212	194.243	0.485583	4.30628e-06	8.53267e-05
An01g06960	An00g08803	strong similarity to hypothetical phosphatidyl synthase SPAC22A12.08c - Schizosaccharomyces pombe	9.38727	9.59414	10.7336	10.6728	719.429	1667.14	0.431534	4.35552e-06	8.61802e-05
An08g04590	An00g05732	similarity to hypothetical scaffold protein CG6385 - Drosophila melanogaster	4.42728	4.38293	5.50426	5.40625	21.1869	43.8728	0.482918	4.36508e-06	8.62474e-05
An15g05810	An00g14005	xylanolytic transcriptional activator xlnR - Aspergillus niger	6.36275	6.52319	5.32833	5.22155	87.0016	38.7182	2.24705	4.44009e-06	8.76056e-05
An08g05290	An00g07547	strong similarity to class VI chitin synthase chsD - Aspergillus fumigatus	4.7826	4.80502	5.79543	5.77656	27.7383	55.177	0.502715	4.45746e-06	8.78246e-05
An08g02920	An00g07732	strong similarity to cytochrome P450 monooxygenase P450I - Gibberella fujikuroi	5.96512	5.84083	4.68171	4.81947	59.8374	26.9197	2.22281	4.53213e-06	8.91702e-05
An01g00630	An00g07235	strong similarity to benzyl alcohol dehydrogenase areB - Acinetobacter sp.	6.71674	6.4716	5.31559	5.344	96.6146	40.2187	2.40223	4.57171e-06	8.98225e-05
An04g06400	An00g13509	strong similarity to hypothetical protein CAE76455.1 - Neurospora crassa	8.18269	8.24394	7.09408	6.87272	296.794	126.536	2.34553	4.58884e-06	9.00326e-05
An09g04250	An00g09456	strong similarity to indoleamine 2,3-dioxygenase IDO - Mus musculus	10.3345	10.3808	8.64918	8.11792	1312.11	333.965	3.92889	4.63071e-06	9.06e-05
An01g13810	An00g12051	strong similarity to urea amidolyase Dur1 - Saccharomyces cerevisiae	6.82388	6.71887	5.59212	5.348	109.241	44.3254	2.46453	4.62611e-06	9.06e-05
An07g08030	An00g03559	serine carboxypeptidase pepF - Aspergillus niger	7.03105	7.20308	5.91065	6.00059	138.82	62.0613	2.23681	4.68248e-06	9.1485e-05
An07g09320	An00g03609	similarity to 2-hydroxymuconate-semialdehyde hydrolase phnD - Pseudomonas sp.	7.62548	7.50861	8.75921	8.62928	189.63	414.217	0.457804	4.74594e-06	9.25955e-05
An01g00400	An00g09221	strong similarity to hypothetical protein SPBC12C2.09c - Schizosaccharomyces pombe	7.37133	7.53254	6.35926	6.31212	175.088	80.7669	2.16782	4.75535e-06	9.26498e-05
An01g11180	An00g06002	similarity to 6-hydroxy-D-nicotine oxidase 6-HDNO - Arthrobacter oxidans	5.19276	5.67418	7.23493	7.29489	43.2153	153.8	0.280984	4.81134e-06	9.36103e-05
An07g05020	An00g13468	weak similarity to regulator protein Uga3 - Saccharomyces cerevisiae	7.07969	7.16997	6.05008	6.11943	139.568	67.8726	2.05633	4.88075e-06	9.48289e-05
An12g01280	An00g07133	strong similarity to argininosuccinate synthase argG - Streptomyces clavuligerus	10.7547	10.4409	8.22294	7.48043	1549.69	230.99	6.7089	4.89923e-06	9.49711e-05
An01g03100	An00g09655	strong similarity to manganese resistance protein 1 Mnr1 - Saccharomyces cerevisiae	10.8913	11.0419	9.3969	8.94853	2001.15	577.115	3.46751	4.90164e-06	9.49711e-05
An04g02090	An00g03071	pyruvate carboxylase pyc - Aspergillus niger	12.7702	12.9194	11.74	11.7745	7356.45	3461.71	2.12509	4.96242e-06	9.60157e-05
An09g05040	An00g04625	similarity to hypothetical protein B1D4.110 - Neurospora crassa	4.99182	4.97515	6.71812	6.34019	31.6358	92.3574	0.342536	4.9826e-06	9.6273e-05
An18g00620	An00g06375	similarity to tonoplast intrinsic protein TIP-gamma - Arabidopsis thaliana	7.12451	7.10445	5.91277	6.08456	138.571	63.9407	2.16717	5.00211e-06	9.63837e-05
An08g06700	An00g09485	strong similarity to iron-phytosiderophore transporter protein yellow stripe 1 ys1 - Zea mays [putative frameshift]	6.65233	6.74956	8.10825	7.86226	104.037	253.397	0.410567	4.99612e-06	9.63837e-05
An12g10000	An00g08356	strong similarity to GABA permease gabA - Aspergillus nidulans	9.11362	8.71477	10.4997	10.5144	482.437	1455.25	0.331515	5.08712e-06	9.78868e-05
An17g02330	An00g10296	strong similarity to phosphoglycerate dehydrogenase serA - Escherichia coli	11.5754	11.5807	12.5662	12.5354	3057.38	6000.24	0.509543	5.13098e-06	9.85952e-05
An08g00810	An00g05994	similarity to tetracyclin resistance protein TetH - Pasteurella multocida	4.65783	4.41218	6.0179	5.82206	23.1831	60.5468	0.382896	5.1879e-06	9.95522e-05
An12g06250	An00g13500	weak similarity to secreted protein from patent WO9824475-A1 - Helicobacter pylori	5.43535	5.09023	6.75519	6.96401	38.3936	116.13	0.330608	5.23734e-06	0.000100363
An09g04260	An00g00467	hypothetical protein	7.33048	7.05504	5.8872	5.73897	146.298	56.2228	2.60211	5.24504e-06	0.000100373
An02g07330	An00g04702	similarity to hypothetical protein F17H10.1 - Caenorhabditis elegans	9.57959	9.71776	10.8787	10.7308	802.677	1788.78	0.448728	5.26611e-06	0.000100639
An08g09030	An00g07498	strong similarity to chitinase 1 cts1 - Coccidioides immitis	5.78686	5.89245	4.48284	4.70905	57.2679	24.1834	2.36807	5.28621e-06	0.000100885
An14g01820	An00g08735	strong similarity to hypothetical cell wall protein binB - Aspergillus nidulans	10.9456	10.936	9.47532	9.03569	1965.66	611.202	3.21606	5.33043e-06	0.00010159
An10g00400	An00g07246	strong similarity to 1,3-beta-glucanosyltransferase gel1 - Aspergillus fumigatus	11.4562	11.5655	10.4988	10.4745	2918.24	1434.81	2.03389	5.3525e-06	0.000101734
An16g01920	An00g08360	strong similarity to GABA permease gabA - Aspergillus nidulans	4.874	4.75829	6.07511	5.89757	28.1711	63.397	0.44436	5.34802e-06	0.000101734
An10g00820	An00g07390	strong similarity to carboxyphosphonoenolpyruvate phosphonomutase bcpA - Streptomyces hygroscopicus	13.1673	13.1998	9.72324	8.45716	9303.32	545.032	17.0693	5.38366e-06	0.000102187
An02g05420	An00g10776	strong similarity to hypothetical zinc-finger protein flbC - Aspergillus nidulans	9.30263	9.481	7.97141	7.60119	671.766	220.755	3.04304	5.47493e-06	0.000103779
An04g08130	An00g02164	hypothetical protein	5.29771	5.65784	6.97794	6.94527	44.563	124.638	0.357539	5.48845e-06	0.000103894
An02g14790	An00g12049	strong similarity to uracil-DNA glycosylase Ung1 - Saccharomyces cerevisiae	9.79132	9.80353	8.81451	8.85016	889.855	455.824	1.95219	5.5056e-06	0.000104078
An12g10030	An00g13115	weak similarity to membrane protein YIL140w Rev7 - Saccharomyces cerevisiae	7.05172	6.72818	8.43602	8.28577	118.599	328.762	0.360746	5.52026e-06	0.000104215
An08g11060	An00g12958	weak similarity to hypothetical protein T29A15.10 - Arabidopsis thaliana	7.14942	7.21023	8.95407	8.55826	144.991	432.383	0.335331	5.54531e-06	0.000104546
An01g11270	An00g03596	similarity to 2,3-dihydroxybenzoic acid decarboxylase from patent WO9909048-A1 - Aspergillus niger	7.14283	7.39542	8.66575	8.51647	154.25	385.64	0.399984	5.65868e-06	0.00010654
An16g04900	An00g06561	similarity to yeast phase specific gene yps-3 - Histoplasma capsulatum	7.17624	7.49618	4.27409	5.0155	161.592	25.0163	6.45949	5.68475e-06	0.000106744
An01g09240	An00g13741	weak similarity to integral membrane protein PTH11 - Magnaporthe grisea	7.57988	7.63282	8.59182	8.7237	194.867	403.874	0.482495	5.67968e-06	0.000106744
An12g01910	An00g10328	strong similarity to phytase phyA3 - Aspergillus fumigatus	8.25935	8.45138	9.56205	9.46981	327.503	732.117	0.447337	5.72796e-06	0.000107411
An08g10010	An00g02364	hypothetical protein	7.22256	7.7826	5.41452	5.06679	181.343	37.809	4.7963	5.74054e-06	0.000107503
An18g04820	An00g01192	hypothetical protein	7.62838	7.98592	6.35143	6.21038	223.969	77.757	2.88036	5.80952e-06	0.000108649
An16g02390	An00g05511	similarity to hypothetical protein encoded by An08g08410 - Aspergillus niger	5.60666	5.46931	6.91845	6.68614	46.4622	111.608	0.416299	5.90886e-06	0.000110359
An08g02580	An00g04361	similarity to homeobox protein Hec-Otx - Herdmania curvata	9.62599	9.86711	8.54467	8.42573	859.021	358.344	2.3972	5.93749e-06	0.000110746
An08g04240	An00g07061	strong similarity to alternative NADH:ubiquinone reductase NDH2 - Yarrowia lipolytica	8.21313	8.19682	9.19911	9.14093	295.083	576.037	0.512264	5.96527e-06	0.000111116
An01g00460	An00g01242	hypothetical protein	4.97042	4.97647	9.15667	8.02786	31.4163	385.949	0.0814002	5.97782e-06	0.000111202
An11g06160	An00g10559	strong similarity to proline oxidase prnD - Aspergillus nidulans	7.04243	7.31327	5.59793	5.83538	144.793	52.5878	2.75336	6.00514e-06	0.000111562
An02g03540	An00g08588	strong similarity to hexose transporter Hxt3 - Saccharomyces cerevisiae	10.9289	11.0098	12.0328	11.9411	2004.96	4059.16	0.493935	6.04574e-06	0.000112167
An14g00620	An00g07080	strong similarity to aminopeptidase from patent WO9628542-A1 - Aspergillus oryzae	10.5232	10.4613	9.42461	9.2058	1440.35	637.024	2.26107	6.06024e-06	0.000112287
An07g04850	An00g01712	strong similarity to hypothetical protein AAM96660.1 - Sphingobium chlorophenolicum	9.96779	10.2172	11.3171	11.3053	1091.81	2541.01	0.429674	6.08247e-06	0.00011255
An13g03940	An00g09585	strong similarity to long-chain-acyl-CoA dehydrogenase precursor LCAD - Rattus norvegicus	6.33719	6.25917	7.26148	7.28987	78.6938	154.951	0.507861	6.11414e-06	0.000112986
An01g09930	An00g10572	strong similarity to propionate catabolic protein PrpD - Salmonella typhimurium	5.35331	5.66885	4.17145	4.12761	45.6037	17.7474	2.56961	6.13052e-06	0.00011314
An07g09220	An00g04743	similarity to hypothetical protein PA0878 - Pseudomonas aeruginosa	7.36447	7.01275	5.5644	5.74187	145.877	50.3226	2.89884	6.19015e-06	0.00011409
An02g11290	An00g06278	similarity to phosphoinositide-specific phospholipase C lc1p - Schizosaccharomyces pombe	8.23849	8.55486	7.04372	6.89919	337.016	125.492	2.68556	6.21211e-06	0.000114344
An12g02400	An00g13871	weak similarity to transcription activator of lysine pathway Lys14 - Saccharomyces cerevisiae	7.461	7.60544	6.48997	6.36979	185.236	86.216	2.14851	6.26029e-06	0.000115079
An01g04260	An00g07851	strong similarity to cytosine deaminase FCA1 - Candida albicans	8.62567	8.65558	7.67541	7.71088	399.106	206.951	1.92851	6.41595e-06	0.000117786
An04g03250	An00g03868	similarity to beta transducin-like protein het-e1 - Podospora anserina [truncated ORF]	4.66014	4.88656	6.57464	6.20646	27.3477	83.897	0.325968	6.538e-06	0.000119869
An07g08400	An00g07019	strong similarity to allergen rAsp f 4 - Aspergillus fumigatus	12.4723	12.4635	11.5101	11.3676	5665.03	2776.12	2.04063	6.62577e-06	0.000121319
An03g04860	An00g10641	strong similarity to protein involved in non-classical protein export pathway Nce102 - Saccharomyces cerevisiae	7.94758	8.25874	6.62531	6.3101	274.975	88.5063	3.10684	6.7753e-06	0.000123812
An07g09430	An00g12351	weak similarity to cell envelope proteinase prtS - Streptococcus thermophilus	10.0076	10.1939	9.02683	8.95315	1098.06	508.46	2.15959	6.77963e-06	0.000123812
An01g13700	An00g06028	similarity to calcineurin responsive zinc-finger transcription factor Crz1 - Saccharomyces cerevisiae	6.74164	6.76977	5.82899	5.73848	108.061	55.0907	1.96152	6.8224e-06	0.000124367
An02g07580	An00g07686	strong similarity to cycloheximide resistance protein CYHR - Candida maltosa	6.38123	6.59775	4.75591	5.1069	89.8528	30.5141	2.94463	6.83431e-06	0.000124367
An09g06730	An00g09615	strong similarity to lysine-specific high-affinity permease Lyp1 - Saccharomyces cerevisiae	9.37826	9.2102	10.3474	10.3606	627.83	1308.77	0.479711	6.8367e-06	0.000124367
An11g04810	An00g00149	alternative oxidase aox1 - Aspergillus niger	7.61013	8.07595	5.69406	6.03463	229.61	58.2564	3.94137	6.90846e-06	0.00012551
An04g07590	An00g12502	weak similarity to erythrocyte membrane protein EMP1 - Plasmodium falciparum	6.16011	6.50105	4.95645	4.92392	80.4813	30.7004	2.62151	6.9373e-06	0.00012587
An07g08720	An00g06627	strong similarity to 123K chain alpha,alpha-trehalose-phosphate synthase (UDP-forming) Tsl1 - Saccharomyces cerevisiae	6.63255	6.79175	5.50385	5.65127	104.847	47.7544	2.19556	6.97599e-06	0.000126408
An12g03670	An00g09652	strong similarity to maltose O-acetyltransferase maa - Escherichia coli	6.63194	6.6687	7.6119	7.76369	100.449	206.185	0.487178	7.04972e-06	0.000127579
An01g01810	An00g05263	similarity to multidrug resistance protein fnx1p - Schizosaccharomyces pombe	6.50346	6.5859	7.51606	7.64973	93.3565	191.725	0.48693	7.0709e-06	0.000127797
An16g02880	An00g05144	similarity to lysine decarboxylase ECORLD - Eikenella corrodens	4.91874	4.70756	5.96754	6.14678	28.1127	66.5865	0.422199	7.14915e-06	0.000129045
An15g01860	An00g09644	strong similarity to malate synthase acuE - Aspergillus nidulans	9.49864	9.73136	8.16171	7.77282	784.158	250.257	3.13341	7.16584e-06	0.000129179
An05g01810	An00g06705	strong similarity to 2-nitropropane dioxygenase precursor ncd-2 - Neurospora crassa	6.48714	6.61376	7.69596	7.56035	93.7308	197.835	0.473783	7.18424e-06	0.000129344
An04g02380	An00g05962	similarity to subunit 13 of glutathione S-transferase GTK1 - Rattus norvegicus	8.50621	8.49458	7.58117	7.57615	362.138	191.164	1.89439	7.21154e-06	0.000129669
An03g03750	An00g07317	strong similarity to brown 2 protein abr2 - Aspergillus fumigatus	6.66671	6.809	5.67679	5.73685	106.732	52.2303	2.04349	7.24254e-06	0.000130059
An02g06970	An00g04437	similarity to hypothetical membrane protein YDR282c - Saccharomyces cerevisiae	7.99296	8.0601	7.02418	7.09595	260.751	133.442	1.95405	7.25533e-06	0.000130121
An07g08810	An00g08352	strong similarity to G protein-coupled receptor Gpr1 - Saccharomyces cerevisiae	10.6022	10.8035	9.37878	9.56287	1666.81	709.582	2.349	7.28964e-06	0.000130569
An14g06250	An00g13877	weak similarity to transcription factor atf21p - Schizosaccharomyces pombe	6.16976	6.24908	5.19092	4.99509	73.9983	34.1309	2.16808	7.33983e-06	0.0001313
An18g05930	An00g03501	questionable ORF	5.6296	5.77071	4.68991	4.68751	51.9898	25.7895	2.01593	7.34958e-06	0.000131307
An02g00580	An00g05748	similarity to pyruvate dehydrogenase phosphatase PDPc - Bos taurus	8.03353	8.20401	6.93864	6.6773	277.967	112.047	2.48079	7.39326e-06	0.000131919
An02g11720	An00g07060	strong similarity to alpha-mannosidase msd2 - Aspergillus nidulans	8.83392	9.11585	7.73589	7.71756	503.163	211.824	2.37538	7.43336e-06	0.000132465
An02g14630	An00g04817	strong similarity to hypothetical protein CAD37054.1 - Neurospora crassa	8.71693	9.03099	7.51027	7.28481	469.168	168.609	2.78258	7.47877e-06	0.000133105
An01g14130	An00g00160	beta-isopropylmalate dehydrogenase A leu2A - Aspergillus niger	12.2045	12.1973	13.2288	13.1182	4708.05	9238.77	0.509597	7.57218e-06	0.000134596
An12g07050	An00g12445	weak similarity to dihydrofolate reductase dfr1p - Schizosaccharomyces pombe	5.35867	5.34705	4.13561	4.34744	40.8668	18.9158	2.16045	7.64168e-06	0.000135659
An08g04490	An00g05733	endoprotease Endo-Pro - Aspergillus niger	6.84291	6.81458	5.92505	5.8773	113.673	59.7628	1.90207	7.67246e-06	0.000136033
An01g03500	An00g05001	similarity to hypothetical serine-rich zinc-finger protein RZF - Schizosaccharomyces pombe	6.20504	6.27041	5.24549	5.05983	75.4644	35.5717	2.12147	7.68349e-06	0.000136056
An11g09180	An00g06246	similarity to mediator of mating-type-associated vegetative incompatibility tol - Neurospora crassa	5.46752	5.67686	7.77625	7.24153	47.5769	182.138	0.261213	7.79819e-06	0.000137913
An12g09650	An00g09432	strong similarity to hypothetical uracil phosphoribosyltranferase SPAC1002.17 - Schizosaccharomyces pombe	6.69053	6.85881	5.74619	5.65396	109.491	51.9869	2.10613	7.81021e-06	0.000137951
An07g01410	An00g00667	hypothetical protein	5.93683	5.64576	4.55335	4.50525	55.38	23.0917	2.39826	7.92574e-06	0.000139815
An14g03560	An00g10552	strong similarity to prolidase - Aureobacterium esteraromaticum	4.61615	4.35623	5.66254	5.70913	22.4118	51.4764	0.435381	7.94134e-06	0.000139914
An01g03740	An00g00176	D-xylose reductase xyrA - Aspergillus niger	7.60423	7.6189	6.71047	6.69441	195.574	104.144	1.87791	8.0161e-06	0.000140699
An02g14040	An00g02120	hypothetical protein	7.44239	7.33062	6.43295	6.3963	167.324	85.3089	1.96139	7.99909e-06	0.000140699
An08g09920	An00g10958	strong similarity to scytalone dehydratase - Pyricularia oryzae	5.42485	5.39955	4.43956	4.51317	42.5828	22.2598	1.91299	8.01087e-06	0.000140699
An02g08680	An00g01320	strong similarity to hypothetical protein CAD70306.1 - Neurospora crassa	9.34709	9.48967	8.40178	8.25316	684.251	321.231	2.13009	8.13416e-06	0.000142592
An12g02070	An00g06316	similarity to ribonuclease T1 precursor rntA - Aspergillus oryzae	5.76715	5.93046	6.99223	7.24578	57.6322	139.006	0.414602	8.16031e-06	0.000142693
An09g05240	An00g13970	strong similarity to hypothetical protein CAE76169.1 - Neurospora crassa	7.39987	7.45641	6.3533	6.08913	172.224	74.6058	2.30845	8.15191e-06	0.000142693
An01g07150	An00g07682	strong similarity to cycloheximide resistance protein CYHR - Candida maltosa	8.00073	8.07516	8.9613	9.05674	262.823	515.211	0.510126	8.25473e-06	0.000144164
An16g08090	An00g09021	strong similarity to hypothetical protein B2J23.120 - Neurospora crassa	8.13867	8.13144	9.32421	9.11925	281.123	597.059	0.470845	8.27901e-06	0.000144408
An01g06690	An00g09601	strong similarity to low affinity zinc transport protein Zrt2 - Saccharomyces cerevisiae	9.28647	9.24808	10.2011	10.35	616.208	1239.51	0.49714	8.39052e-06	0.000145989
An02g07920	An00g13546	weak similarity to hypothetical stringent starvation protein B PA4427 - Pseudomonas aeruginosa	9.12077	9.47001	10.9049	10.6927	628.335	1781.41	0.352719	8.38661e-06	0.000145989
An08g04160	An00g04411	similarity to hypothetical CLG1 cyclin clg1 - Ajellomyces capsulatus	7.871	7.87174	8.97286	8.80982	234.163	474.855	0.493125	8.43657e-06	0.000146608
An03g01860	An00g06262	similarity to N-carbamoyl-sarcosine amidohydrolase CSHase from patent EP476670-A - Arthrobacter sp.	7.51685	7.42027	8.56704	8.42694	177.117	361.283	0.490244	8.52504e-06	0.000147961
An02g08870	An00g09279	strong similarity to hypothetical protein SPCC4G3.09c - Schizosaccharomyces pombe	8.07822	8.14112	6.59358	6.92982	276.218	108.511	2.54554	8.5383e-06	0.000148008
An18g06570	An00g08769	strong similarity to hypothetical protein YGR266w - Saccharomyces cerevisiae [truncated ORF]	10.7493	10.9837	9.20046	8.6649	1867	488.656	3.82069	8.67067e-06	0.000150116
An03g02620	An00g10758	strong similarity to protein fragment SEQ ID NO:34719 from patent EP1033405-A2 - Arabidopsis thaliana	7.94917	8.05469	8.94208	8.95963	256.343	494.852	0.518019	8.72134e-06	0.000150807
An11g10730	An00g09240	strong similarity to hypothetical protein SPBC20F10.03 - Schizosaccharomyces pombe	8.3099	8.37396	7.10372	7.32863	324.468	148.691	2.18216	8.81584e-06	0.000152253
An08g09420	An00g06777	strong similarity to protein 4MeS - Metarhizium anisopliae	6.31435	6.0316	9.01657	8.27911	72.1524	401.106	0.179884	8.85217e-06	0.000152504
An15g07070	An00g07658	strong similarity to cyanate lyase cynS - Escherichia coli	10.5792	10.486	9.45519	9.19293	1481.27	640.947	2.31107	8.84537e-06	0.000152504
An01g05730	An00g09852	strong similarity to monosaccharide transporter 3 OsMST3 - Oryza sativa [putative frameshift]	6.61858	6.72154	5.58798	5.32633	101.833	43.9305	2.31805	8.9087e-06	0.000153289
An04g09420	An00g09998	strong similarity to neutral amino acid permease mtr - Neurospora crassa	5.54448	5.46455	6.46743	6.63854	45.3966	93.8957	0.483479	8.96557e-06	0.000154078
An15g00120	An00g06551	similarity to Wilms tumor susceptibility protein WT1 - Homo sapiens	6.77788	7.09203	5.62257	5.67388	122.357	50.1516	2.43974	9.00496e-06	0.000154375
An11g05920	An00g10554	strong similarity to prolidase - Aureobacterium esteraromaticum	6.10428	5.96804	7.02857	7.00215	65.6244	129.37	0.507263	8.99441e-06	0.000154375
An01g11580	An00g04511	similarity to hypothetical protein encoded by An01g11570 - Aspergillus niger	5.80163	5.65582	4.71747	4.5577	53.0296	24.8916	2.13042	9.05063e-06	0.000154779
An12g06060	An00g11427	similarity to hypothetical protein AAK28431.1 - Streptococcus gordonii	4.83535	4.76345	6.19844	5.90495	27.8461	66.3348	0.419781	9.05065e-06	0.000154779
An05g02390	An00g03657	similarity to 6-hydroxy-D-nicotine oxidase 6-HDNO - Arthrobacter oxidans	6.50423	6.41654	5.53659	5.53082	88.0582	46.3245	1.9009	9.06692e-06	0.000154868
An03g00470	An00g04583	strong similarity to hypothetical protein EAA48619.1 - Magnaporthe grisea	6.5124	6.15394	4.86337	4.97981	80.6258	30.3072	2.66029	9.14694e-06	0.000155974
An02g09500	An00g05084	similarity to integral membrane protein PTH11 - Magnaporthe grisea	10.2709	10.2393	9.26216	9.03925	1222.03	568.378	2.15004	9.15396e-06	0.000155974
An08g09520	An00g03786	similarity to ankyrin 2 Ank2 - Drosophila melanogaster	4.32562	4.29064	5.27999	5.19383	19.8096	37.7109	0.525301	9.20933e-06	0.000156346
An08g08910	An00g09805	strong similarity to mitochondrial sulfite oxidase SUOX - Homo sapiens	6.72119	6.6204	5.2577	4.79148	101.885	32.5501	3.13009	9.20789e-06	0.000156346
An02g00210	An00g10048	strong similarity to nonribosomal peptide synthase MxaA - Stigmatella aurantiaca	10.0917	10.0802	10.9666	11.0524	1086.86	2061.57	0.527201	9.20644e-06	0.000156346
An02g06790	An00g01913	weak similarity to hypothetical protein CAD60729.1 - Podospora anserina	6.0782	5.68153	4.43648	4.41394	58.8866	21.4843	2.74091	9.29757e-06	0.000157462
An02g13660	An00g13607	weak similarity to extracellular matrix protein papilin Ppn - Drosophila melanogaster	6.58416	6.52989	5.31279	5.54623	94.1588	43.0968	2.18482	9.28732e-06	0.000157462
An01g11930	An00g08655	strong similarity to histidinol-phosphate transaminase his3p - Schizosaccharomyces pombe	8.8627	8.90637	9.94107	9.79949	472.619	935.944	0.504965	9.31526e-06	0.000157571
An08g04090	An00g06866	strong similarity to acetoacetyl-CoA synthase acsA - Sinorhizobium meliloti	8.24947	8.28735	7.38011	7.2827	308.347	161.054	1.91455	9.34866e-06	0.000157945
An11g10620	An00g13117	weak similarity to membrane-associated proteophosphoglycan - Leishmania major	7.45676	7.64879	6.52139	6.44809	187.763	89.5576	2.09657	9.36347e-06	0.000158004
An02g02720	An00g03986	similarity to Colicin E9 - Escherichia coli	8.77033	8.75368	7.80068	7.88437	434.137	229.528	1.89143	9.42212e-06	0.000158802
An02g05180	An00g01361	hypothetical protein	6.7323	6.68053	7.88918	7.68231	104.432	220.67	0.473248	9.44165e-06	0.00015894
An08g03780	An00g07743	strong similarity to cytochrome P450 monooxygenase TRI11 - Fusarium sporotrichioides	6.35753	6.8157	5.00277	4.97902	96.1101	31.7987	3.02246	9.45708e-06	0.000159008
An10g00310	An00g04211	similarity to ferric/cupric reductase Fre2 - Saccharomyces cerevisiae	8.03643	7.80854	5.8321	6.34046	242.609	67.9443	3.5707	9.56309e-06	0.000160598
An06g00190	An00g09628	strong similarity to lysosomal pepstatin insensitive protease CLN2 - Homo sapiens	8.29899	8.20461	7.18373	6.9173	304.817	132.561	2.29944	9.67158e-06	0.000162225
An12g02450	An00g07045	strong similarity to alpha-glucan synthase mok1p - Schizosaccharomyces pombe	7.31853	7.35189	8.41287	8.25374	161.48	322.533	0.500662	9.74417e-06	0.000163173
An16g01340	An00g08730	strong similarity to hypothetical biphenyl-2,3-diol 1,2-dioxygenase VCA0463 - Vibrio cholerae	4.50455	4.42721	5.9635	5.62682	22.0985	55.5288	0.397965	9.75144e-06	0.000163173
An04g05270	An00g11766	strong similarity to transcription activator Adr1 - Saccharomyces cerevisiae	9.8943	9.75735	10.781	10.8031	907.543	1773.13	0.511831	9.8442e-06	0.000164529
An04g06530	An00g06569	similarity to hypothetical zinc-finger protein ZNF225 - Homo sapiens	5.30844	5.33255	4.4266	4.44628	39.9603	21.6521	1.84556	9.88097e-06	0.00016485
An08g07210	An00g12388	strong similarity to hypothetical protein CAF32111.1 - Aspergillus fumigatus	7.55902	7.75306	6.61514	6.61399	201.696	97.9902	2.05833	9.88698e-06	0.00016485
An08g01020	An00g07620	strong similarity to hypothetical protein YJL055w - Saccharomyces cerevisiae	8.83564	8.68789	9.72293	9.78886	434.064	864.605	0.502037	9.93843e-06	0.000165365
An11g05840	An00g09406	strong similarity to hypothetical short chain dehydrogenase L3377.10 - Leishmania major	5.32544	5.29764	4.44184	4.40102	39.7131	21.4281	1.85332	9.94152e-06	0.000165365
An06g02270	An00g03820	similarity to arabinose transport protein araE - Escherichia coli	10.8475	10.8979	11.8931	11.7686	1875.03	3642.83	0.514718	1.00516e-05	0.000166997
An05g00610	An00g13908	weak similarity to transcription activator prnA - Aspergillus nidulans	6.74794	6.95832	5.73877	5.80513	115.611	54.6424	2.11577	1.00828e-05	0.000167317
An16g01170	An00g05079	similarity to integral membrane protein PTH11 - Magnaporthe grisea [truncated ORF]	4.7312	5.16002	6.5502	6.86822	30.8161	104.634	0.294513	1.0098e-05	0.00016737
An04g07400	An00g07330	strong similarity to C6 zinc finger transcription factor PRO1 - Sordaria macrospora [putative sequencing error]	8.99113	9.45328	7.32584	6.82042	597.254	134.656	4.43541	1.01234e-05	0.000167592
An18g03390	An00g01496	hypothetical protein	5.81599	6.12499	4.74441	4.65974	62.7041	26.0295	2.40896	1.01645e-05	0.000168075
An14g01150	An00g08484	strong similarity to glycine dehydrogenase component P - Pisum sativum	8.10028	7.95979	9.06195	9.27333	261.385	575.087	0.454514	1.01978e-05	0.000168227
An03g04110	An00g12296	weak similarity to hypothetical atrophin-1 related protein ARP - Rattus norvegicus	7.01719	7.54545	5.54645	5.35669	155.559	43.7609	3.55476	1.0192e-05	0.000168227
An16g04060	An00g04658	similarity to hypothetical protein BAB55393.1 - Homo sapiens	7.22202	7.05458	6.10539	6.15601	140.877	70.0688	2.01056	1.02608e-05	0.000169067
An01g04650	An00g13954	strong similarity to sequence SEQ ID NO:12396 from patent WO200171042-A2 - Drosophila melanogaster	8.362	8.39106	7.49082	7.36584	332.343	172.247	1.92946	1.02844e-05	0.000169256
An18g02730	An00g06459	similarity to transmembrane protein PTH11 - Magnaporthe grisea	4.9408	5.01839	5.87409	5.97093	31.5506	60.6533	0.52018	1.03348e-05	0.000169886
An01g07930	An00g08935	strong similarity to hypothetical protein encoded by An11g05030 - Aspergillus niger	4.45173	4.29826	5.5101	5.36426	20.7494	43.3266	0.478907	1.03641e-05	0.000170169
An03g00290	An00g06236	similarity to integral membrane protein PTH11 - Magnaporthe grisea	4.45817	3.95881	5.8529	5.97445	18.4876	60.2828	0.306681	1.0469e-05	0.000171689
An03g01010	An00g09626	strong similarity to lysosomal pepstatin insensitive protease CLN2 - Homo sapiens	5.4852	5.37416	6.7143	6.46851	43.1019	96.4296	0.446978	1.05294e-05	0.000172478
An04g06640	An00g12738	weak similarity to hypothetical protein encoded by An08g02420 - Aspergillus niger	11.1533	11.3901	10.1854	10.0924	2472.35	1127.48	2.1928	1.0565e-05	0.000172857
An12g10080	An00g00685	hypothetical protein	4.62294	4.4689	5.51096	5.53247	23.3593	45.941	0.508462	1.06593e-05	0.000174198
An01g13410	An00g06046	similarity to cutinase transcription factor alpha CTF1a - Fusarium solani	8.68257	8.95593	7.56557	7.66876	451.71	196.334	2.30072	1.07066e-05	0.000174767
An16g01190	An00g07151	strong similarity to arylamine N-acetyltransferase NAT1 - Homo sapiens	5.09995	5.66279	7.30041	7.67347	41.6825	179.388	0.232359	1.07416e-05	0.000175134
An11g08020	An00g08355	strong similarity to G-11 integral membrane protein PTH11 - Magnaporthe grisea	4.27703	4.14986	5.37364	5.19267	18.5513	38.9394	0.476415	1.0911e-05	0.000177688
An17g01580	An00g08671	strong similarity to homeodomain DNA-binding transcription factor ste12 - Aspergillus nidulans	8.73154	8.74452	7.8854	7.81888	426.982	231.062	1.84791	1.10764e-05	0.000180171
An12g03760	An00g06148	similarity to hypothetical protein encoded by An12g03780 - Aspergillus niger	4.25651	4.26919	6.35056	5.78912	19.1976	67.1743	0.285787	1.11276e-05	0.000180794
An02g10980	An00g12731	similarity to hypothetical glutathione S-transferase BAB68404.1 - Gibberella fujikuroi	8.76772	8.70496	7.73728	7.85441	426.481	222.22	1.91918	1.12793e-05	0.000183046
An03g00330	An00g00009	hypothetical protein	8.21979	7.87144	9.48819	9.34224	264.223	682.751	0.386998	1.13362e-05	0.000183544
An16g05990	An00g06780	strong similarity to EST an_3135 - Aspergillus niger	7.08372	7.51725	9.09783	8.83666	157.639	500.508	0.314959	1.13233e-05	0.000183544
An03g02230	An00g00982	hypothetical protein	6.34719	6.1731	7.47747	7.28942	76.6464	166.97	0.459044	1.14187e-05	0.00018412
An11g08970	An00g01561	hypothetical protein	7.03466	6.92319	6.01665	5.83089	126.144	60.7062	2.07794	1.14183e-05	0.00018412
An02g13650	An00g02485	hypothetical protein	5.81316	6.02441	7.9168	7.41907	60.4967	203.366	0.297477	1.1402e-05	0.00018412
An01g06770	An00g04465	similarity to hypothetical protein encoded by DR0613 - Deinococcus radiodurans	5.92833	6.0812	5.00687	4.82669	64.2117	30.2063	2.12577	1.14244e-05	0.00018412
An01g09310	An00g03872	similarity to beta-ketoacyl reductase rhlG - Pseudomonas aeruginosa	9.12991	9.04262	8.20343	8.12486	543.549	286.849	1.8949	1.14383e-05	0.000184131
An05g00990	An00g09642	strong similarity to malate dehydrogenase mdh - Methanothermus fervidus	6.92352	6.94706	7.80294	7.79067	122.386	222.368	0.550375	1.16722e-05	0.00018768
An07g01220	An00g10137	strong similarity to hypothetical protein encoded by ORF10 - Aspergillus terreus	6.5682	6.54712	7.62374	7.45491	94.2004	186.022	0.506394	1.17094e-05	0.000188062
An01g13290	An00g07512	strong similarity to choline permease Hnm1 - Saccharomyces cerevisiae	10.2322	10.2841	11.1201	11.1375	1224.65	2239.24	0.546903	1.17889e-05	0.000189122
An08g09500	An00g05112	similarity to kinesin light chain - Loligo pealei	5.16971	5.02231	6.1382	6.03748	34.2021	68.0178	0.50284	1.18295e-05	0.000189556
An08g06120	An00g00212	similarity to hypothetical protein EAA65426.1 - Aspergillus nidulans	7.77237	7.89191	6.69965	6.37336	227.882	92.8288	2.45486	1.18804e-05	0.000190154
An01g10610	An00g04054	similarity to D-arabinitol dehydrogenase from patent JP11332569-A - Bacillus sp.	8.86922	8.58125	7.30008	6.89758	423.212	137.075	3.08744	1.19738e-05	0.000191061
An16g05340	An00g06382	similarity to trans-2-enoyl-ACP reductase II fabK - Streptococcus pneumoniae	10.6746	10.5952	9.61665	9.35337	1590.15	716.593	2.21904	1.19664e-05	0.000191061
An04g04840	An00g09174	strong similarity to hypothetical protein SPAC227.16c - Schizosaccharomyces pombe	8.04857	8.02049	7.16817	7.18192	262.201	144.512	1.81439	1.1978e-05	0.000191061
An04g08900	An00g08837	strong similarity to hypothetical protein 68B2.50 - Neurospora crassa	5.38845	5.3238	6.64663	6.37599	40.9594	91.2223	0.449006	1.2027e-05	0.000191624
An12g06200	An00g09137	strong similarity to hypothetical protein SCF91.02c - Streptomyces coelicolor	6.52149	6.66262	8.49626	8.00663	96.4732	304.742	0.316573	1.20735e-05	0.000192145
An01g10350	An00g10961	strong similarity to secreted beta-galactosidase lacA - Aspergillus niger	5.27868	5.338	8.22124	7.3838	39.625	223.251	0.177491	1.20939e-05	0.000192252
An01g03390	An00g02344	weak similarity to hypothetical protein CAD21197.1 - Neurospora crassa	8.36144	8.35109	7.28701	7.4617	327.707	165.921	1.97508	1.22427e-05	0.000194397
An12g04630	An00g08334	strong similarity to full length Penicillin V amidohydrolase from patent US5516679-A - Fusarium oxysporum	5.95021	6.13306	7.05611	7.02148	65.8739	131.489	0.500985	1.22838e-05	0.000194828
An14g01990	An00g08137	strong similarity to EST an_3143 - Aspergillus niger	11.1428	11.0875	10.264	10.2045	2218.18	1204.52	1.84155	1.23267e-05	0.000195286
An11g09000	An00g08468	strong similarity to glutathione transferase GST - Escherichia coli	5.41758	5.78116	7.08317	6.91224	48.4817	127.797	0.379366	1.27644e-05	0.000201992
An01g07860	An00g12613	strong similarity to hypothetical membrane transport protein YGR125w - Saccharomyces cerevisiae	8.69991	8.6868	9.61024	9.52849	413.963	759.74	0.544875	1.29192e-05	0.000204212
An03g02920	An00g09829	strong similarity to molybdopterin cofactor biosynthetic protein cnxABC - Aspergillus nidulans	8.80608	8.82298	7.98268	7.92924	450.234	248.304	1.81324	1.30304e-05	0.000205504
An17g02060	An00g12558	weak similarity to hypothetical gastric mucin clone PGM-2A - Sus scrofa [truncated ORF]	7.97985	7.9741	8.86166	8.8078	251.946	456.582	0.55181	1.30196e-05	0.000205504
An16g00770	An00g10633	strong similarity to protein involved in cephalosporin C biosynthesis from patent JP09009966-A - Acremonium chrysogenum [putative frameshift]	4.92731	4.80444	5.8554	5.76234	29.159	56.0588	0.52015	1.32837e-05	0.000209262
An04g00830	An00g04912	similarity to hypothetical protein T22P22.10 - Arabidopsis thaliana	8.19904	8.45705	7.23362	7.10003	321.36	143.691	2.23647	1.33036e-05	0.000209341
An04g04230	An00g00294	hypothetical protein	4.92361	4.97672	6.4049	6.05756	30.9135	75.1254	0.411492	1.33903e-05	0.000209762
An02g00670	An00g05105	similarity to hypothetical protein encoded by all1319 - Nostoc sp.	4.88055	5.15926	6.48383	6.22916	32.4445	81.9399	0.395955	1.33612e-05	0.000209762
An03g05590	An00g12048	strong similarity to uracil transport protein fur4p - Schizosaccharomyces pombe	8.58954	8.63455	9.72146	9.52305	391.277	788.11	0.496475	1.3389e-05	0.000209762
An08g02300	An00g12492	weak similarity to enniatin synthase - Fusarium scirpi [truncated ORF]	9.97826	10.1363	9.11313	9.10669	1065.47	552.53	1.92834	1.33477e-05	0.000209762
An08g10550	An00g07398	strong similarity to carnitine/acylcarnitine translocase CACT - Homo sapiens	7.04496	7.29541	8.39054	8.25156	144.026	319.805	0.450355	1.35074e-05	0.000211358
An04g05100	An00g11686	strong similarity to protein involved in glycosylphosphatidylinositol biosynthesis Gpi13 - Saccharomyces cerevisiae	5.59601	5.48231	4.65676	4.57696	46.5	24.5366	1.89513	1.35402e-05	0.000211636
An01g10860	An00g06110	similarity to hypothetical protein encoded by An04g08050 - Aspergillus niger	7.52665	7.46092	6.32141	6.54836	180.242	86.5153	2.08335	1.37332e-05	0.000214412
An02g03380	An00g11516	strong similarity to hypothetical protein EAA61757.1 - Aspergillus nidulans	5.16752	5.14681	6.59613	6.24938	35.6831	85.7912	0.415929	1.39148e-05	0.000217006
An18g06380	An00g12220	weak similarity to protein involved in methicillin resistance FmtB - Staphylococcus aureus	7.71115	7.86334	6.53542	6.12623	220.899	80.4948	2.74426	1.3993e-05	0.000217983
An01g03530	An00g02320	hypothetical protein	7.04992	7.14139	6.19051	6.0177	136.774	68.7889	1.98832	1.40221e-05	0.000218192
An16g01630	An00g08084	strong similarity to enoyl reductase of the lovastatin biosynthesis lovC - Aspergillus terreus	7.8873	7.885	9.14521	8.87022	236.575	514.745	0.459596	1.41821e-05	0.000220193
An08g05010	An00g13271	similarity to hypothetical pathogenesis-related protein CAD27313.1 - Aspergillus fumigatus	11.026	11.0736	10.2176	10.1832	2119.92	1176.63	1.80169	1.41732e-05	0.000220193
An12g10730	An00g01737	strong similarity to hypothetical protein AAO51653.1 - Dictyostelium discoideum	6.36382	6.57172	7.88833	7.60056	88.5099	214.442	0.412745	1.42661e-05	0.00022125
An01g03810	An00g04359	similarity to hypothetical HIT-like protein - Rhodococcus sp.	5.88071	5.75431	6.70522	6.78893	56.3956	107.417	0.525017	1.43175e-05	0.000221752
An02g13440	An00g09570	strong similarity to lipase LipP - Pseudomonas sp.	6.70735	6.51456	7.61578	7.78888	97.7453	208.273	0.469314	1.43301e-05	0.000221752
An12g04620	An00g05633	similarity to protein involved in cephalosporin C biosynthesis from patent JP09009966-A - Acremonium chrysogenum	6.82608	6.58475	5.58387	5.34742	104.359	44.1899	2.36161	1.44139e-05	0.000222312
An05g00200	An00g07111	strong similarity to ankyrin repeat-containing protein Akr1 - Saccharomyces cerevisiae	9.00114	9.08885	10.0663	9.92281	528.22	1020.13	0.517796	1.44083e-05	0.000222312
An16g08110	An00g09876	strong similarity to protein Msh1 - Saccharomyces cerevisiae	6.82266	6.66799	5.74493	5.82741	107.286	55.1838	1.94417	1.43982e-05	0.000222312
An18g00100	An00g04745	similarity to hypothetical protein PA1213 - Pseudomonas aeruginosa	4.98353	4.90125	6.16434	5.91403	30.7474	65.7622	0.467554	1.45388e-05	0.00022399
An04g05210	An00g11377	strong similarity to feline leukemia virus subgroup C receptor FLVCR1 - Felis catus	5.45134	5.48583	6.35116	6.28986	44.28	79.9216	0.554043	1.46265e-05	0.000225094
An12g08560	An00g11708	strong similarity to proteinase SlpE - Streptomyces lividans	8.42469	8.37333	9.75506	9.44035	337.563	774.814	0.43567	1.46827e-05	0.00022571
An03g03460	An00g09557	strong similarity to L-galactonolactone oxidase Alo - Saccharomyces cerevisiae	7.57772	7.69399	8.7438	8.5604	198.894	402.293	0.4944	1.48189e-05	0.000227555
An07g00470	An00g07785	strong similarity to cytoplasmic metalloproteinase mepB - Aspergillus fumigatus	4.52619	4.49415	5.46487	5.34297	22.7875	42.3391	0.538213	1.51032e-05	0.000231666
An12g07690	An00g06429	similarity to transcription activator of lysine pathway Lys14 - Saccharomyces cerevisiae	7.39729	7.35115	6.47668	6.55224	165.906	91.4213	1.81474	1.51625e-05	0.000232321
An16g05510	An00g04247	similarity to galactosyltransferase-associated protein kinase - Mus musculus	7.40223	7.51174	6.59199	6.49501	175.702	93.2803	1.88359	1.53855e-05	0.000235479
An08g08280	An00g12620	weak similarity to homeobox protein slouch slou - Drosophila melanogaster	9.61231	9.87482	10.8672	10.8115	857.245	1832.22	0.467872	1.54308e-05	0.000235914
An02g02750	An00g07410	strong similarity to catalase cta1p - Schizosaccharomyces pombe	7.98669	8.21688	6.3499	6.77463	274.714	94.5014	2.90698	1.54529e-05	0.000235993
An11g07660	An00g04187	similarity to exo-1,3-beta-glucanase Xog - Candida ablicans	7.09399	7.23725	8.11543	8.05899	143.571	271.953	0.527924	1.5501e-05	0.000236471
An16g07260	An00g12498	weak similarity to epithelial microtubule-associated protein E-MAP-115 - Homo sapiens	7.70903	8.10515	6.50682	6.584	240.033	93.4038	2.56984	1.55871e-05	0.000237525
An16g05770	An00g05039	similarity to inhibitor of endosome-lysosome fusion DotA - Legionella pneumophila	5.31221	5.33141	6.38976	6.19794	39.9968	78.4582	0.509785	1.56081e-05	0.000237586
An15g07360	An00g10466	strong similarity to PRG3 protein from patent WO200012526-A1 - Homo sapiens	5.02033	4.90544	7.69226	6.88961	31.1872	156.599	0.199153	1.56902e-05	0.000238577
An02g12430	An00g09495	precursor of mitochondrial isocitrate dehydrogenase icdA - Aspergillus niger	10.2055	10.2123	11.2655	11.0782	1183.55	2307.01	0.513022	1.57761e-05	0.000239621
An17g01070	An00g08291	strong similarity to fluconazole resistance protein FLU1 - Candida albicans [putative frameshift]	7.646	7.32627	6.2275	6.31937	179.288	77.3558	2.31771	1.58092e-05	0.000239864
An07g04360	An00g00446	hypothetical protein	6.8654	7.04124	8.54201	8.1585	123.925	326.345	0.379735	1.59207e-05	0.000241015
An12g08890	An00g02571	similarity to hypothetical protein EAA72664.1 - Gibberella zeae	7.00441	7.24398	8.48606	8.2368	139.507	328.883	0.424184	1.59367e-05	0.000241015
An01g11430	An00g12547	weak similarity to S-layer protein - Clostridium thermocellum	7.01448	6.7375	5.45716	5.00222	117.457	37.5226	3.13029	1.59322e-05	0.000241015
An15g01030	An00g02402	hypothetical protein	5.84377	5.5907	4.67176	4.57965	52.609	24.6875	2.131	1.60138e-05	0.000241918
An08g10980	An00g06856	strong similarity to acetate regulatory DNA binding protein facB - Aspergillus nidulans	6.44904	6.42162	7.24216	7.29472	86.542	154.177	0.561317	1.61938e-05	0.000244375
An02g08530	An00g02480	hypothetical protein	5.84376	6.21698	4.54476	4.13581	65.3616	20.2561	3.22676	1.62743e-05	0.000245324
An02g03830	An00g00164	catabolite repressor creA - Aspergillus niger	8.20462	8.2789	7.35508	7.41586	302.703	167.204	1.81037	1.63125e-05	0.000245416
An07g00640	An00g12981	weak similarity to hypothetical protein YDL037c - Saccharomyces cerevisiae	5.73744	5.46388	6.78602	7.06448	48.525	121.537	0.399262	1.63154e-05	0.000245416
An12g10330	An00g13641	weak similarity to hypothetical protein encoded by An02g14500 - Aspergillus niger [truncated ORF]	9.21512	9.19611	10.2091	10.0488	590.428	1119.76	0.52728	1.63623e-05	0.000245688
An12g03370	An00g13857	similarity to protein fragment SEQ ID NO:37063 from patent EP1033405-A2 - Arabidopsis thaliana	6.54753	6.90763	5.39763	5.48854	105.975	43.5043	2.43597	1.63687e-05	0.000245688
An16g05740	An00g12204	weak similarity to 2-hydroxy-6-ketonona-2,4-dienoate hydrolase hppC - Rhodococcus globerulus	4.52689	4.30794	5.40537	5.50163	21.3685	43.8193	0.487651	1.64247e-05	0.000246265
An07g07300	An00g10574	strong similarity to prostaglandin f(2alpha) synthase TbPGFS - Trypanosoma brucei	7.96662	7.90127	8.84269	8.75497	244.544	445.362	0.54909	1.66729e-05	0.000249719
An07g07220	An00g03368	questionable ORF	4.94642	5.33421	3.83912	3.80689	35.2687	14.1527	2.49201	1.67121e-05	0.000250037
An09g00960	An00g04151	hypothetical protein	7.37475	7.42618	6.56412	6.4199	168.951	90.0098	1.87703	1.69552e-05	0.000253338
An16g09070	An00g08419	strong similarity to glucosamine-6-phosphate deaminase from patent WO9835047-A1 - Escherichia coli	5.34833	5.52265	4.48607	4.51058	43.276	22.6011	1.91477	1.69689e-05	0.000253338
An08g00930	An00g12698	weak similarity to hypothetical protein CAB88521.3 - Neurospora crassa	6.60598	6.58814	7.43253	7.39799	96.8082	170.693	0.567147	1.70518e-05	0.000254304
An16g05970	An00g06515	similarity to UDP-glucuronosyltransferase UGT2B11 - Homo sapiens	6.0262	6.04202	8.16439	7.54934	65.5312	231.82	0.282681	1.70853e-05	0.000254533
An13g02780	An00g03767	similarity to alpha-adducin alpha-ADD - Rattus norvegicus	7.92497	7.84635	7.06103	6.97371	236.494	129.55	1.8255	1.72135e-05	0.000256169
An02g11410	An00g08955	strong similarity to hypothetical protein encoded by An12g10440 - Aspergillus niger [truncated ORF]	8.97566	9.1172	8.1502	8.15695	528.747	284.755	1.85685	1.72707e-05	0.000256203
An01g07760	An00g09062	strong similarity to hypothetical protein F12A12.10 - Arabidopsis thaliana	7.46195	7.67943	6.52539	6.30189	190.11	85.2506	2.23001	1.72608e-05	0.000256203
An18g04360	An00g13992	weak similarity to zinc-finger protein RIZ - Homo sapiens	8.74022	8.67421	7.57041	7.17586	417.958	165.781	2.52115	1.72442e-05	0.000256203
An01g02370	An00g11026	strong similarity to siderophore biosynthesis repressor sREA - Aspergillus nidulans	7.23937	7.61231	5.79104	6.0813	171.949	61.2302	2.80824	1.73738e-05	0.00025746
An08g08510	An00g06976	strong similarity to aldehyde dehydrogenase aldh3 - Homo sapiens	9.56489	9.55298	8.6814	8.47075	754.268	381.641	1.97638	1.74282e-05	0.000257867
An02g02920	An00g11954	strong similarity to triosephosphate isomerase tpiA - Bacillus stearothermophilus	8.81639	8.8267	8.00304	7.86578	452.429	244.623	1.8495	1.74381e-05	0.000257867
An02g00960	An00g05405	strong similarity to kinase FrcK - Sinorhizobium meliloti	7.99163	7.95265	9.29132	8.97783	251.103	562.058	0.446757	1.7496e-05	0.000258449
An07g06310	An00g08230	strong similarity to FAD dependent L-sorbose dehydrogenase SDH - Gluconobacter oxydans	7.31807	7.59438	6.38682	6.31703	175.61	81.6808	2.14995	1.75893e-05	0.00025928
An02g06030	An00g12050	strong similarity to urate oxidase uaz - Aspergillus flavus	9.59801	9.59142	8.79901	8.76237	773.21	439.795	1.75811	1.7574e-05	0.00025928
An08g04990	An00g07393	strong similarity to carnitine acetyl transferase facC - Aspergillus nidulans	8.34631	8.51253	7.49774	7.33604	344.753	170.886	2.01744	1.77511e-05	0.000261114
An14g01660	An00g07679	strong similarity to cyclohexanone monooxygenase chnB2 - Brevibacterium sp.	5.28814	5.11482	6.43356	6.19909	36.7962	79.6899	0.461742	1.77385e-05	0.000261114
An01g12310	An00g04389	similarity to hydroxyquinol 1,2-dioxygenase BAA82713.1 - Arthrobacter sp.	8.07285	7.74758	6.52718	6.72338	240.554	98.7206	2.43672	1.78981e-05	0.000262724
An12g00700	An00g12285	weak similarity to arylesterase EST1 - Acetobacter pasteurianus	7.50644	7.51371	6.33119	6.58707	182.288	87.9816	2.07189	1.78887e-05	0.000262724
An12g08700	An00g01729	hypothetical protein	5.1433	4.82322	8.11411	7.20043	31.6309	201.869	0.156691	1.79413e-05	0.000263083
An13g01890	An00g04763	similarity to hypothetical protein Rv1147 - Mycobacterium tuberculosis	5.42354	5.45828	6.39433	6.6727	43.4387	92.6371	0.468912	1.7995e-05	0.000263593
An02g06990	An00g00854	hypothetical protein	6.32951	6.77791	5.09309	4.82286	93.9428	31.0813	3.02248	1.80329e-05	0.000263597
An07g08200	An00g13499	weak similarity to secreted form of protein F - Human respiratory syncytial virus	9.3702	9.3493	8.56571	8.52701	657	373.862	1.75733	1.80155e-05	0.000263597
An01g06350	An00g13957	weak similarity to UDP-N-acetylglucosamine:alpha-1,3-D-mannoside beta-1,4-N-acetylglucosaminyltransferase GnT-IV - Homo sapiens	9.43769	9.36598	8.41429	8.56288	676.448	359.186	1.88328	1.82176e-05	0.000266018
An01g00200	An00g11170	strong similarity to succinyl-CoA:3-ketoacid-CoA transferase SCOT - Homo sapiens	7.75749	7.67163	8.73419	8.57083	210.046	402.406	0.521974	1.83222e-05	0.000267267
An02g08750	An00g09431	strong similarity to hypothetical UDP-glucose 4-epimerase - Alcaligenes eutrophus	7.10137	7.11509	7.93915	8.1062	137.972	260.055	0.530549	1.85017e-05	0.000269605
An11g09790	An00g11182	strong similarity to sulfate adenylyltransferase sC - Aspergillus nidulans	11.2395	11.2105	12.1652	12.0345	2393.66	4389.47	0.54532	1.85847e-05	0.000270532
An09g03630	An00g10602	strong similarity to hypothetical protein Aut4 - Saccharomyces cerevisiae	6.51506	6.66895	7.575	7.47524	96.4696	184.199	0.523725	1.8762e-05	0.00027283
An06g01810	An00g10338	strong similarity to protein PL6 - Homo sapiens	9.24331	9.21221	8.42361	8.42415	599.559	343.432	1.74579	1.88467e-05	0.000273777
An12g07300	An00g00751	hypothetical protein	6.33575	6.46535	7.64144	7.37709	84.4806	182.186	0.463706	1.89971e-05	0.000275416
An10g00830	An00g11486	strong similarity to hypothetical protein EAA60090.1 - Aspergillus nidulans	10.1749	10.3979	9.11018	8.75642	1248.86	488.868	2.55461	1.89989e-05	0.000275416
An12g04090	An00g06111	similarity to hypothetical protein encoded by An04g09490 - Aspergillus niger	4.67742	4.82273	5.73294	5.62368	26.9101	51.2084	0.5255	1.91396e-05	0.000276881
An04g08150	An00g08133	strong similarity to EST an_2637 - Aspergillus niger	6.11303	6.28149	5.28558	5.14513	73.3771	37.1517	1.97507	1.91336e-05	0.000276881
An01g13720	An00g08949	strong similarity to hypothetical protein encoded by An12g06470 - Aspergillus niger	4.91226	5.74133	7.89803	7.60507	40.1352	215.5	0.186242	1.93465e-05	0.000279585
An02g13460	An00g10724	strong similarity to purine-cytosine permease pcpl3 - Kluyveromyces marxianus	7.74578	8.01045	6.77501	6.53654	235.261	100.829	2.33325	1.94109e-05	0.000280226
An03g02950	An00g02455	similarity to hypothetical protein B16B8.350 - Neurospora crassa	6.9303	6.89085	6.11862	6.09571	120.307	68.9349	1.74522	1.96834e-05	0.000283574
An01g05800	An00g05121	similarity to lactone-specific esterase estf1 - Pseudomonas fluorescens	10.8747	10.8815	10.0819	9.95678	1882.06	1037.8	1.8135	1.96666e-05	0.000283574
An10g00780	An00g10179	strong similarity to p-nitrobenzyl esterase pnbA - Bacillus subtilis	6.10377	6.36435	5.14251	5.21005	75.273	36.1589	2.08173	1.97758e-05	0.000284613
An11g09650	An00g05717	similarity to hypothetical protein NIPSNAP1 - Danio rerio	9.66827	9.8018	8.77653	8.52515	852.192	401.941	2.12019	1.98382e-05	0.000285218
An18g00400	An00g05044	similarity to inorganic phosphate transporter PT1 - Nicotiana tabacum	6.05825	6.1165	7.02221	6.89499	67.9959	124.379	0.546682	2.00811e-05	0.000288413
An02g09830	An00g01038	hypothetical protein	7.07326	6.80633	5.39259	5.73575	122.769	47.3132	2.5948	2.0203e-05	0.00028957
An03g06330	An00g06670	strong similarity to 2,3-dihydroxybiphenyl-1,2-dioxygenase bphC - Pseudomonas stutzeri	6.20967	6.26456	7.08481	7.27479	75.4323	144.989	0.520262	2.0187e-05	0.00028957
An04g09880	An00g02190	hypothetical protein	5.84891	5.89671	4.80834	5.01432	58.5992	30.0925	1.94731	2.03179e-05	0.000290621
An04g09660	An00g08901	similarity to hypothetical serine/threonine protein kinase AAO52136.1 - Dictyostelium discoideum	7.71906	8.18729	6.42463	6.07753	247.824	76.1663	3.25373	2.03081e-05	0.000290621
An15g07730	An00g06737	strong similarity to 3-isopropylmalate dehydratase leu1 - Rhizopus niveus	5.28789	5.53142	6.75999	6.49627	42.5078	98.9159	0.429737	2.0423e-05	0.000291826
An02g01290	An00g10668	strong similarity to protein kinase Prr1 - Saccharomyces cerevisiae	7.92543	8.19535	7.00332	7.01341	266.943	128.744	2.07343	2.0726e-05	0.000295852
An18g03330	An00g06064	similarity to exo-1,3-beta-glucanase Exg1 - Saccharomyces cerevisiae	7.57083	7.73198	6.75743	6.61116	201.049	102.843	1.95492	2.0825e-05	0.000296963
An07g04350	An00g00468	hypothetical protein	7.04467	7.49992	5.87273	5.68223	154.589	54.8522	2.81828	2.09151e-05	0.000297641
An10g00570	An00g06953	strong similarity to alcohol dehydrogenase ADH from patent EP0845532 - Unclassified organism	6.92249	6.68179	5.81874	5.75069	111.596	55.128	2.0243	2.08975e-05	0.000297641
An11g11160	An00g10155	strong similarity to O-succinylhomoserine (thiol)-lyase met-7 chain - Neurospora crassa	9.48773	9.47498	10.2949	10.2562	714.781	1239.52	0.57666	2.09592e-05	0.000297885
An06g02180	An00g13829	weak similarity to Traf2 and NCK interacting kinase (splice variant 8) - Homo sapiens	8.07871	7.97195	8.84941	8.95488	260.535	478.423	0.544569	2.09748e-05	0.000297885
An16g09170	An00g00933	hypothetical protein	9.50361	9.51018	8.71758	8.58893	727.546	402.614	1.80705	2.10553e-05	0.000298724
An04g00930	An00g12281	weak similarity to apoptosis inhibitor IAP homolog ilp - Homo sapiens	9.73702	9.74129	8.73484	8.39564	854.628	378.787	2.25623	2.11652e-05	0.000299979
An02g01900	An00g06229	similarity to hypothetical protein SPBP8B7.28c - Schizosaccharomyces pombe	5.97933	6.64309	4.45032	4.4112	79.408	21.5671	3.6819	2.12061e-05	0.000300256
An09g04820	An00g12190	strong similarity to hypothetical protein CAD27299.1 - Aspergillus fumigatus	6.86288	7.05382	8.2176	8.66959	124.358	348.157	0.357188	2.12375e-05	0.000300396
An15g04880	An00g07112	strong similarity to annexin 7 anx7 - Homo sapiens	6.45173	6.88345	8.00008	8.11803	101.659	266.696	0.381178	2.13414e-05	0.00030156
An02g00330	An00g01078	hypothetical protein	4.46194	4.61308	5.67559	5.46269	23.2235	47.4766	0.489156	2.14337e-05	0.00030195
An02g03160	An00g07908	strong similarity to developmental regulator flbA - Aspergillus nidulans	7.36255	7.4132	6.5024	6.26275	167.484	83.4347	2.00736	2.14229e-05	0.00030195
An09g03650	An00g12963	weak similarity to hypothetical protein Ta0309 - Thermoplasma acidophilum	7.9256	8.07974	10.0319	9.44773	256.474	855.022	0.299961	2.14321e-05	0.00030195
An07g04130	An00g07287	strong similarity to sister chromatid cohesion protein eso1p - Schizosaccharomyces pombe [putative sequencing error]	7.88198	7.86973	6.99882	6.75882	234.893	117.688	1.9959	2.1549e-05	0.000302356
An07g09410	An00g08333	strong similarity to fruiting body development transcription factor pro1 - Sordaria macrospora [truncated ORF]	5.93	6.21884	4.93142	4.66537	67.388	27.8266	2.42171	2.15326e-05	0.000302356
An04g03420	An00g10827	strong similarity to regucalcin also known as senescence marker protein-30 SMP30 - Rattus norvegicus	9.7564	9.57672	8.77066	8.73375	812.69	431.198	1.88472	2.15244e-05	0.000302356
An04g07540	An00g13512	weak similarity to serine/threonine kinase Ste20 - Saccharomyces cerevisiae	5.98752	6.52695	4.61968	4.28751	76.4919	21.9111	3.491	2.15105e-05	0.000302356
An14g01630	An00g05667	similarity to nitrosoguanidine resistance factor Sng1 - Saccharomyces cerevisiae	5.8855	5.79415	7.14374	6.82998	57.2746	126.84	0.451551	2.1583e-05	0.00030253
An14g05120	An00g07586	strong similarity to hypothetical conserved protein 17E5.290 - Neurospora crassa	7.97937	8.11347	7.1913	7.057	264.371	139.503	1.89509	2.16125e-05	0.000302639
An11g00010	An00g06020	similarity to antiviral GTPase Mx1 - Oncorhynchus mykiss	7.19832	7.55516	8.56664	8.59437	166.196	382.816	0.43414	2.19179e-05	0.000306609
An03g02260	An00g06082	similarity to homeostasis and adaptation protein sequence SEQ ID NO:228 from patent WO200100842-A2 - Corynebacterium glutamicum	6.87765	6.61814	7.87049	7.75619	107.478	224.932	0.477824	2.20533e-05	0.000308111
An11g05600	An00g06961	strong similarity to alcohol dehydrogenase alkJ - Pseudomonas oleovorans	4.56016	4.86045	6.12716	5.86367	26.1784	63.7967	0.410341	2.20693e-05	0.000308111
An05g01260	An00g04531	similarity to hypothetical protein encoded by An05g01250 - Aspergillus niger	7.35709	7.50186	6.42816	6.56597	172.383	90.3256	1.90847	2.22031e-05	0.00030967
An14g00760	An00g01255	hypothetical protein	8.40389	8.4803	7.64934	7.55191	347.796	194.096	1.79188	2.23106e-05	0.00031086
An06g01160	An00g05891	similarity to serine kinase SRPK2 - Homo sapiens	6.11798	6.53045	5.03207	4.85848	80.1268	30.809	2.60076	2.2674e-05	0.000315608
An15g05180	An00g01163	hypothetical protein	4.37614	4.39477	5.15673	5.17496	20.9003	35.8984	0.582208	2.27816e-05	0.000316792
An11g10110	An00g05668	similarity to protein Srb8 - Saccharomyces cerevisiae	8.23679	8.31717	7.48406	7.37935	310.185	172.65	1.79661	2.30777e-05	0.000319954
An07g03100	An00g08184	strong similarity to esterase D ESD - Homo sapiens	9.77748	9.8142	9.01204	8.88145	888.876	493.445	1.80137	2.30586e-05	0.000319954
An12g08820	An00g13612	weak similarity to for serine/threonine protein kinase NPKCSD - Suberites domuncula [truncated ORF]	6.50528	6.90076	5.31774	5.45582	104.186	41.8391	2.49016	2.30526e-05	0.000319954
An11g07210	An00g03794	similarity to ankyrin Ank - Drosophila melanogaster	5.89109	6.27623	4.8066	4.85413	67.8212	28.4501	2.38386	2.31268e-05	0.000320318
An09g06360	An00g02013	hypothetical protein	5.14716	5.19479	6.20164	6.00364	36.0263	68.719	0.524255	2.31955e-05	0.000320951
An02g07290	An00g13703	weak similarity to hypothetical protein encoded by An11g05410 - Aspergillus niger	6.26135	6.44237	5.36023	5.46497	81.677	42.5947	1.91754	2.32259e-05	0.000321054
An09g04980	An00g13918	weak similarity to zinc binuclear cluster protein sequence	5.92065	5.80272	7.3304	6.94683	58.1491	140.908	0.412673	2.34824e-05	0.000324279
An07g04620	An00g04582	strong similarity to hypothetical protein EAA60744.1 - Aspergillus nidulans	11.0058	11.1409	9.33248	8.55972	2154.82	493.225	4.36884	2.37489e-05	0.000327637
An11g01660	An00g13986	similarity to hypothetical protein B24P11.210 - Neurospora crassa	13.089	13.142	12.2741	12.3465	8874.58	5078.91	1.74734	2.37947e-05	0.000327945
An08g08100	An00g13439	similarity to hypothetical transcriptional regulator CAF32162.1 - Aspergillus fumigatus [truncated ORF]	9.85164	9.84511	9.09085	9.01827	921.841	531.735	1.73365	2.3871e-05	0.000328673
An02g08200	An00g04063	similarity to developmental abscission/dehiscence protein SAC25 - Brassica napus	4.46869	4.14608	5.40668	5.52358	19.7994	44.174	0.448213	2.42525e-05	0.000333597
An15g06290	An00g06036	similarity to cell division inhibitor ATPase minD - Bacillus subtilis	9.05439	9.07593	8.2075	8.30449	535.655	305.704	1.7522	2.44213e-05	0.000335589
An02g04020	An00g06927	strong similarity to adenylosuccinate lyase ADSL - Homo sapiens	9.35382	9.40012	10.154	10.1562	664.888	1140.22	0.583124	2.44725e-05	0.000335963
An01g01210	An00g12239	similarity to acylaminoacyl-peptidase - Rattus norvegicus	5.70693	5.47244	7.1424	6.76124	48.1574	123.796	0.389007	2.46266e-05	0.000337746
An05g01700	An00g06581	strong similarity to cadmium resistance protein Ycf1 - Saccharomyces cerevisiae	4.93019	5.09523	5.99521	5.87554	32.2832	61.1963	0.527535	2.48115e-05	0.00033995
An15g00150	An00g07328	strong similarity to C-5 sterol desaturase Erg3 - Saccharomyces cerevisiae	7.38577	7.50551	8.42011	8.27445	174.325	325.673	0.535277	2.48657e-05	0.000340026
An11g10930	An00g10168	strong similarity to p200 protein ARF-GEP1 - Homo sapiens	7.76596	8.04523	6.83426	6.60779	239.784	105.495	2.27295	2.4858e-05	0.000340026
An12g10380	An00g07492	strong similarity to chitin synthase C chsC - Aspergillus fumigatus	10.0782	10.3857	11.3103	11.3295	1202.59	2556.37	0.47043	2.50807e-05	0.000342631
An08g08480	An00g11628	strong similarity to NADPH-dependent carbonyl reductase S1 - Candida magnoliae	7.35143	7.50823	8.6288	8.37335	172.425	362.308	0.475907	2.53921e-05	0.000346546
An14g06920	An00g06587	strong similarity to hypothetical protein 4 - Streptomyces coelicolor	5.95796	5.72444	4.8707	4.88694	57.3292	29.422	1.94852	2.55882e-05	0.000347866
An15g07240	An00g09444	strong similarity to icosapentaenoic acid synthase from patent WO9621735-A1 - Shewanella putrefaciens	7.96745	8.56946	6.55942	6.59766	308.357	95.5737	3.22637	2.55845e-05	0.000347866
An12g05750	An00g09462	strong similarity to high-affinity inorganic phosphate/H+ symporter Pho84 - Saccharomyces cerevisiae	5.87287	5.84623	6.61881	6.63784	58.063	98.9295	0.586913	2.55528e-05	0.000347866
An13g00140	An00g11100	similarity to splicing factor YT521 - Rattus norvegicus	8.15995	8.22905	7.095	7.33136	292.947	148.383	1.97426	2.55605e-05	0.000347866
An12g04890	An00g13351	weak similarity to proline iminopeptidase homolog MG310 - Mycoplasma genitalium	6.55395	6.56713	7.3099	7.36682	94.3885	161.833	0.583247	2.56436e-05	0.00034828
An05g00550	An00g01232	hypothetical protein	6.10979	6.33946	5.28476	5.16369	74.7824	37.3807	2.00056	2.59415e-05	0.000351882
An02g07160	An00g05150	similarity to maltose O-acetyltransferase maa - Escherichia coli	5.61033	5.62433	4.86813	4.8237	49.0891	28.7585	1.70694	2.59591e-05	0.000351882
An14g06900	An00g05520	similarity to hypothetical protein encoded by An13g01780 - Aspergillus niger	6.94339	6.83282	6.01905	5.7985	118.448	60.0785	1.97155	2.60375e-05	0.000352363
An03g02560	An00g08968	strong similarity to hypothetical protein encoded by An15g04320 - Aspergillus niger	5.15838	5.17295	6.10966	6.42986	35.8939	77.1588	0.465195	2.6045e-05	0.000352363
An12g09940	An00g11117	strong similarity to stearoyl-CoA desaturase ole1 - Ajellomyces capsulatus	4.60036	4.42488	5.64544	5.43235	22.8262	46.4914	0.490978	2.61282e-05	0.000352807
An09g06760	An00g13833	weak similarity to transcription factor eyelid eld - Drosophila melanogaster	7.48968	7.64104	8.60339	8.43139	189.409	366.429	0.516904	2.6106e-05	0.000352807
An05g01890	An00g09118	strong similarity to hypothetical protein related to host-specific AK-toxin Akt2 B23L21.350 - Neurospora crassa	6.59647	6.85041	8.09698	7.80463	105.671	247.418	0.427096	2.63815e-05	0.000355882
An02g11260	An00g09858	strong similarity to monosaccharide transporter AmMst-1 - Amanita muscaria	5.45539	5.50817	4.64788	4.72544	44.6869	25.7529	1.73522	2.65267e-05	0.000357153
An11g10600	An00g11175	strong similarity to sucrose-proton transport protein SUT1 - Daucus carota	7.24394	6.96541	6.03216	6.09628	137.632	66.9132	2.05687	2.65154e-05	0.000357153
An07g06440	An00g06823	strong similarity to protein involved in cephalosporin C biosynthesis from patent JP09009966-A - Acremonium chrysogenum [truncated ORF]	5.18962	5.25603	5.98562	6.03081	37.3446	64.3655	0.580196	2.6653e-05	0.000358508
An08g10540	An00g12991	similarity to hypothetical protein CAD60750.1 - Podospora anserina	8.71484	8.74003	7.65582	7.88815	423.858	218.575	1.93919	2.67495e-05	0.000359116
An14g06570	An00g13458	weak similarity to regulator protein COP1 - Arabidopsis thaliana	8.40923	8.41787	7.64983	7.51277	340.981	191.513	1.78046	2.67454e-05	0.000359116
An02g13340	An00g08341	strong similarity to fumonisin esterase BAA-BEST1 from patent WO9902703-A1 - Hordeum sp.	5.26281	5.36669	4.5241	4.41651	39.8014	22.1664	1.79558	2.68906e-05	0.000360665
An18g00330	An00g03723	similarity to actin-fragmin kinase - Physarum polycephalum	5.92077	5.8242	7.19124	6.85555	58.5861	130.093	0.450341	2.69883e-05	0.0003613
An08g10000	An00g07704	strong similarity to cytochrome b245 beta chain CYBB - Homo sapiens [putative frameshift]	9.11428	9.10639	7.74665	7.15006	552.694	174.654	3.16451	2.69897e-05	0.0003613
An08g06990	An00g04442	similarity to hypothetical membrane protein YLR251w - Saccharomyces cerevisiae	7.04558	7.02534	7.87309	7.7823	131.185	227.18	0.57745	2.70498e-05	0.000361759
An05g02200	An00g05111	similarity to kinesin Kif21b - Mus musculus	4.60074	4.48515	5.80777	5.50071	23.3111	50.3611	0.462879	2.70884e-05	0.000361929
An08g10830	An00g08403	strong similarity to geranylgeranyl pyrophosphate synthase GGPPS - Gibberella fujikuroi	6.18462	6.28213	5.4209	5.44921	75.2372	43.2627	1.73908	2.71182e-05	0.000361981
An07g06780	An00g10305	strong similarity to hypothetical phosphomannomutase homolog - Schizosaccharomyces pombe	10.4312	10.4873	9.67353	9.51254	1407.85	772.309	1.82291	2.73676e-05	0.000364962
An07g00130	An00g04010	similarity to hypothetical conserved protein ynaD - Bacillus subtilis	5.50719	5.55434	6.58024	6.35959	46.2303	88.6418	0.52154	2.75762e-05	0.000367394
An16g04280	An00g13806	weak similarity to precursor of salivary glue protein sgs-3 - Drosophila yakuba	8.30881	8.51762	7.43364	7.1827	340.902	158.482	2.15105	2.7631e-05	0.000367774
An03g02300	An00g11603	strong similarity to metal-activated pyridoxal enzyme D-threonine aldolase - Arthrobacter sp.	7.87095	8.1104	6.80033	6.38917	254.351	96.6535	2.63158	2.77997e-05	0.000369668
An02g01500	An00g00219	similarity to hypothetical protein B2E7.150 - Neurospora crassa	6.30922	6.33914	7.06635	7.12724	80.1247	136.883	0.585354	2.79451e-05	0.000370594
An07g05030	An00g12287	weak similarity to arylsulfotransferase astA - Eubacterium rectale	6.25127	6.44171	5.46549	5.33192	81.3738	42.1863	1.92892	2.79122e-05	0.000370594
An07g02150	An00g12753	similarity to hypothetical AAA family ATPase Cj0377 - Campylobacter jejuni	8.78065	8.82973	7.86464	7.54286	447.327	208.478	2.14568	2.79488e-05	0.000370594
An13g02230	An00g08147	strong similarity to EST AN04C06 - Aspergillus niger	8.14303	8.27549	7.31438	7.40323	295.96	164.143	1.80306	2.79953e-05	0.000370859
An18g05730	An00g00650	hypothetical protein	6.80898	6.91578	6.06937	5.9455	116.354	64.3307	1.80869	2.80335e-05	0.000371013
An16g02610	An00g07222	strong similarity to fluconazole resistance transporter Flr1 - Saccharomyces cerevisiae	5.61355	5.76225	6.51183	6.54987	51.5499	92.4659	0.557502	2.81628e-05	0.000372204
An07g05610	An00g11991	strong similarity to ubiquinone biosynthesis protein Cat5 - Saccharomyces cerevisiae	7.40997	7.50326	8.2332	8.26137	175.657	303.865	0.578075	2.81767e-05	0.000372204
An15g05470	An00g04660	similarity to hypothetical protein BH0305 - Bacillus halodurans	5.8373	5.90595	6.65004	6.79579	58.5511	105.633	0.554288	2.8215e-05	0.000372358
An04g03180	An00g01584	strong similarity to hypothetical protein EAA64005.1 - Aspergillus nidulans	9.93564	10.0076	8.81703	8.34631	1004.07	383.125	2.62073	2.87223e-05	0.000378695
An02g08810	An00g00898	hypothetical protein	10.155	10.2982	9.38759	9.2247	1198.16	633.036	1.89272	2.88165e-05	0.000378867
An18g00660	An00g03899	similarity to caffeoyl-CoA O-methyltransferase CCoAOMT-1 - Nicotiana tabacum	6.74144	6.90482	5.96207	5.7955	113.231	58.8425	1.92431	2.88165e-05	0.000378867
An02g08470	An00g04947	similarity to hypothetical protein YGL079w - Saccharomyces cerevisiae	7.11799	7.3694	6.27889	6.12822	151.555	73.6981	2.05643	2.87733e-05	0.000378867
An12g10960	An00g11432	strong similarity to hypothetical protein encoded by An03g02680 - Aspergillus niger [truncated ORF]	4.89373	5.1223	5.94078	6.09495	32.1783	64.7973	0.496598	2.90056e-05	0.000380994
An07g04330	An00g04336	similarity to heterokaryon incompatibility protein het-6 - Neurospora crassa	6.69957	6.89752	5.1307	4.38158	111.318	27.0235	4.11931	2.90459e-05	0.000381166
An02g04920	An00g06202	similarity to hypothetical protein encoded by An09g02960 - Aspergillus niger [truncated ORF]	7.78283	7.86372	6.94541	7.05687	226.485	128.101	1.76802	2.91254e-05	0.000381851
An17g00390	An00g07083	strong similarity to aminopeptidase from patent WO9628542-A1 - Aspergillus oryzae	9.17895	9.25066	8.45123	8.43745	594.2	348.337	1.70582	2.91891e-05	0.000382328
An02g08780	An00g04646	similarity to hypothetical protein B7F18.110 - Neurospora crassa	5.35661	5.20309	6.24147	6.11102	38.8501	72.3161	0.537227	2.93959e-05	0.000383813
An02g10750	An00g07698	strong similarity to cysteine synthase cysB - Aspergillus nidulans	9.67859	9.78134	10.5215	10.5181	849.203	1468.14	0.57842	2.93847e-05	0.000383813
An07g01470	An00g09433	strong similarity to hypothetical v-snare binding protein SPAC56F8.08 - Schizosaccharomyces pombe	9.17179	9.39275	10.9553	10.5009	622.645	1696.25	0.367072	2.93473e-05	0.000383813
An06g00830	An00g13018	weak similarity to hypothetical transcription regulatory protein SPBC530.08 - Schizosaccharomyces pombe	5.24089	5.44156	6.73677	6.39524	40.5387	94.7466	0.427865	2.94122e-05	0.000383813
An02g11750	An00g07612	strong similarity to hypothetical conserved protein SPBC337.10c - Schizosaccharomyces pombe	8.33883	8.44566	7.42929	7.58857	335.984	182.144	1.84461	2.94596e-05	0.000384074
An01g14530	An00g06613	strong similarity to (S)-2-hydroxy-acid oxidase GOX - Spinacia oleracea	5.79094	5.88939	5.07016	4.98508	57.288	32.6185	1.7563	2.9638e-05	0.00038568
An15g03220	An00g09694	strong similarity to member of the subfamily of yeast glutaredoxins Grx4 - Saccharomyces cerevisiae	8.06739	8.2522	9.07021	9.01634	285.984	527.591	0.542057	2.96284e-05	0.00038568
An13g03560	An00g08268	strong similarity to flavin-containing amine oxidase MAOB - Homo sapiens	6.23923	6.44424	7.84551	7.4564	81.1057	200.987	0.403537	2.96848e-05	0.00038593
An09g02510	An00g08773	strong similarity to hypothetical membrane protein YLR251w - Saccharomyces cerevisiae	10.135	9.92123	8.87101	9.08444	1044.14	504.155	2.07108	2.97227e-05	0.000386064
An09g05730	An00g10363	strong similarity to polyketide synthase alb1 - Aspergillus fumigatus	5.58811	5.92227	7.11241	6.8795	54.0113	127.642	0.423148	3.03488e-05	0.00039383
An01g01300	An00g02708	hypothetical protein	6.46901	6.36798	7.19823	7.32608	85.5382	153.506	0.55723	3.04768e-05	0.000394607
An18g02710	An00g08096	strong similarity to ent-Kaurene synthase - Phaeosphaeria sp.	4.42282	4.31856	5.40146	5.19826	20.6875	39.3927	0.525162	3.04932e-05	0.000394607
An13g03240	An00g09390	strong similarity to hypothetical protein Z of the rapamycin biosynthetis gene cluster - Streptomyces hygroscopicus	4.49276	4.52287	5.2465	5.35337	22.7503	39.395	0.577492	3.04763e-05	0.000394607
An01g05530	An00g01259	hypothetical protein	7.53017	7.65092	8.59434	8.41318	192.744	362.984	0.531	3.0641e-05	0.000395809
An01g00290	An00g06224	similarity to hypothetical protein encoded by An17g00430 - Aspergillus niger	7.69709	7.72904	9.00643	8.66285	209.828	456.554	0.459591	3.06428e-05	0.000395809
An07g00590	An00g06941	strong similarity to hypothetical protein required for biosynthesis of the host-specific AK-toxin Akt2 - Alternaria alternata	5.6328	5.49995	6.39503	6.36515	47.3856	83.2911	0.568916	3.08092e-05	0.000397592
An16g03290	An00g05784	similarity to regulator protein Uga3 - Saccharomyces cerevisiae	9.88931	9.83696	9.12086	9.01969	931.319	537.557	1.7325	3.09131e-05	0.000398566
An01g14040	An00g12532	weak similarity to finger protein spalt major Dvirsalm - Drosophila virilis	7.98902	8.12668	6.92641	7.17204	266.474	132.443	2.01199	3.11749e-05	0.000401571
An07g04970	An00g04595	similarity to hypothetical protein encoded by An15g02610 - Aspergillus niger	5.28338	5.46758	6.22577	6.2698	41.5128	75.9925	0.546274	3.12941e-05	0.00040272
An02g09610	An00g06363	similarity to zinc-finger transcription factor WC-1 - Neurospora crassa	7.5859	7.68574	6.82825	6.87012	198.889	115.295	1.72505	3.13217e-05	0.00040272
An12g09750	An00g11441	strong similarity to hypothetical protein CAD70289.1 - Neurospora crassa	5.3936	5.14294	6.21023	6.25488	38.5396	75.1945	0.512532	3.14414e-05	0.000403887
An02g04750	An00g13962	weak similarity to hypothetical protein encoded by CG7709 - Drosophila melanogaster	7.68652	7.89251	6.9031	6.89035	221.247	119.157	1.85676	3.17368e-05	0.000407308
An04g05460	An00g10512	strong similarity to hypothetical membrane protein YNL279w - Saccharomyces cerevisiae	5.78246	6.13829	4.82586	4.62352	62.266	26.4408	2.35492	3.18598e-05	0.000408512
An04g08430	An00g02230	hypothetical protein	8.99245	8.9357	9.73288	9.70541	499.408	842.856	0.592519	3.18999e-05	0.000408652
An14g07040	An00g13905	similarity to gene expression regulator At14 from patent WO200257456-A2 - Unclassified organism	7.0954	7.00565	7.81156	7.83349	132.562	226.368	0.585603	3.20434e-05	0.000410115
An01g05340	An00g06622	strong similarity to 1,4-benzoquinone reductase qr - Phanerochaete chrysosporium	9.76973	9.47582	8.61967	8.50089	788.398	377.485	2.08855	3.24119e-05	0.000414073
An12g07030	An00g13545	weak similarity to stress response mediator Wsc3 - Saccharomyces cerevisiae	6.10894	5.71504	7.09173	7.16199	60.2123	139.765	0.430811	3.23924e-05	0.000414073
An15g03540	An00g06611	strong similarity to protein precursor Bcs1 - Saccharomyces cerevisiae	7.05288	7.26197	8.2198	8.05307	142.758	281.392	0.507326	3.26242e-05	0.000416405
An04g05880	An00g09563	strong similarity to linoleate diol synthase - Gaeumannomyces graminis	7.61061	7.82968	6.61258	6.22445	210.861	85.5391	2.46508	3.27727e-05	0.00041792
An07g07980	An00g11209	strong similarity to SV2 related protein SVOP - Rattus norvegicus	8.36476	8.4573	9.37264	9.71962	340.386	747.602	0.455304	3.29236e-05	0.000419461
An08g02990	An00g06929	strong similarity to adenylylsulfate kinase Met14 - Saccharomyces cerevisiae	10.4867	10.3798	11.1957	11.268	1382.66	2405.02	0.574907	3.30012e-05	0.000420067
An07g05920	An00g08190	strong similarity to estrogen receptor-binding cyclophilin cypD - Bos primigenius taurus	10.8813	10.8091	11.5839	11.662	1839.65	3153.91	0.58329	3.33603e-05	0.000424252
An13g02100	An00g13832	weak similarity to transcription factor Cat8 - Kluyveromyces lactis	5.16607	5.54682	6.61498	6.50327	40.9685	94.2959	0.434468	3.34571e-05	0.000425097
An12g08520	An00g01233	hypothetical protein	10.5762	10.6046	9.86877	9.78609	1541.81	908.554	1.69699	3.36615e-05	0.000427305
An12g01710	An00g08686	strong similarity to human breast tumour-associated protein 77 from patent DE19813839-A1 - Homo sapiens	5.599	5.51578	4.78967	4.80447	47.0913	27.801	1.69387	3.38922e-05	0.000429844
An15g01850	An00g08448	strong similarity to glutamine synthase glnA - Pyrococcus sp	7.41624	7.58482	6.58324	6.68087	181.086	99.1854	1.82573	3.39906e-05	0.000430701
An01g08020	An00g01835	hypothetical protein	7.42408	7.11928	6.06185	6.24165	154.523	71.0987	2.17337	3.4044e-05	0.000430988
An09g00640	An00g06450	similarity to transcription repressor RCO-1 - Neurospora crassa	7.06812	7.22392	8.10472	7.96364	141.633	262.137	0.540302	3.41543e-05	0.000431603
An01g01900	An00g09816	strong similarity to mitomycin C translocase mct - Streptomyces lavendulae	6.38815	6.54542	5.64955	5.63651	88.4497	49.9714	1.77001	3.41342e-05	0.000431603
An03g05210	An00g10858	strong similarity to reticuline oxidase bbe1 - Eschscholzia californica	7.22381	7.08809	6.36375	6.23422	142.612	78.7379	1.81122	3.46254e-05	0.000437162
An04g04700	An00g07417	strong similarity to catechol-O-methyltransferase COMT from patent WO9111513-A - Homo sapiens	5.89764	6.2761	4.8532	4.95165	67.9721	29.9074	2.27276	3.48697e-05	0.000439848
An13g00630	An00g03909	similarity to protein CAP5 - Colletotrichum gloeosporioides	5.025	5.22313	4.25371	4.09121	34.8736	18.0316	1.93403	3.49554e-05	0.000440033
An07g07480	An00g13023	similarity to polypeptide SEQ ID NO:4314 from patent WO200171042-A2 - Drosophila melanogaster	7.73032	7.98737	6.92612	6.86017	232.139	118.862	1.95301	3.49651e-05	0.000440033
An03g00200	An00g13761	weak similarity to NifA-regulated gene nrgA - Bradyrhizobium japonicum	5.14469	5.1384	5.8635	5.97872	35.2987	60.5943	0.582542	3.49787e-05	0.000440033
An05g01150	An00g00995	hypothetical protein	4.7796	4.73673	5.52927	5.47852	27.0614	45.3773	0.596364	3.51868e-05	0.000442253
An14g05390	An00g09055	strong similarity to hypothetical protein CGI-35 - Homo sapiens	9.99719	9.98238	9.04656	9.23081	1016.77	563.66	1.80388	3.52902e-05	0.000443155
An07g07320	An00g13129	weak similarity to microtubule associated inner centromer protein INCENP - Homo sapiens	5.3083	5.37943	6.14053	6.07496	40.6128	68.9627	0.58891	3.53226e-05	0.000443164
An07g04790	An00g10459	strong similarity to pre-mRNA splicing factor Utr3 - Saccharomyces cerevisiae	6.95871	7.13001	7.97485	7.86422	131.997	242.113	0.545187	3.53687e-05	0.000443344
An05g02350	An00g12747	differential expressed Arsa-48 from patent US2003215950-A1 - Aspergillus niger	7.37505	7.09873	5.87508	6.17486	150.842	65.1174	2.31646	3.5653e-05	0.000446509
An03g06760	An00g10540	strong similarity to hypothetical transcription regulator protein CAA91958.1 - Schizosaccharomyces pombe	6.97534	7.17393	8.14766	7.95732	134.796	265.485	0.507736	3.57275e-05	0.000447041
An04g08620	An00g04325	similarity to heme activator protein Hap1 - Saccharomyces cerevisiae	9.3518	9.46676	10.3444	10.1907	679.948	1232.63	0.551622	3.57603e-05	0.000447052
An09g04010	An00g07494	strong similarity to chitin synthase C chsC - Aspergillus fumigatus	10.5014	10.7397	9.72103	9.63512	1574.36	819.202	1.92181	3.6115e-05	0.000451083
An18g04040	An00g06011	similarity to alkaline phosphatase from patent WO9748416-A1 - Methanococcus igneus	8.63571	8.63522	9.36248	9.35974	397.681	657.62	0.604727	3.62128e-05	0.000451901
An02g14160	An00g03910	similarity to protein CAP59 - Cryptococcus neoformans	4.45767	4.49539	5.26589	5.48843	22.2623	41.5611	0.535652	3.65227e-05	0.000455065
An02g04140	An00g13885	strong similarity to hypothetical protein EAA58004.1 - Aspergillus nidulans [truncated ORF]	5.60219	5.56536	6.33154	6.50018	47.9605	85.3819	0.561717	3.65314e-05	0.000455065
An01g03330	An00g10202	strong similarity to Pcl-like cyclin pclA - Aspergillus nidulans	6.3647	6.2953	5.43088	5.11267	80.4488	38.6334	2.08236	3.66037e-05	0.00045556
An15g03060	An00g00870	hypothetical protein	5.79566	5.74031	5.02315	5.03935	54.4926	32.7008	1.6664	3.67624e-05	0.000457128
An07g01450	An00g00614	hypothetical protein	4.52219	4.4434	5.71063	6.26279	22.3592	63.4133	0.352595	3.70407e-05	0.000459812
An13g00710	An00g07628	strong similarity to copper amine oxidase AO-I - Aspergillus niger	7.31343	7.07229	6.25781	6.05794	146.308	71.4011	2.04909	3.7044e-05	0.000459812
An11g07700	An00g04173	similarity to esterase es4 from patent WO9730160-A1 - Cetacea sp.	6.89329	6.84412	6.05136	6.15008	116.865	68.6277	1.70289	3.72811e-05	0.000462345
An01g04150	An00g09216	strong similarity to hypothetical protein SPAC926.06c - Schizosaccharomyces pombe	9.40151	9.47802	8.69769	8.69587	694.468	414.947	1.67363	3.78676e-05	0.000469203
An06g00930	An00g01585	weak similarity to hypothetical protein CAD21295.1 - Neurospora crassa	5.33835	5.39748	6.08586	6.17321	41.2956	70.0124	0.589832	3.81317e-05	0.00047164
An11g03070	An00g13592	weak similarity to chitinase chiA - Aspergillus nidulans	6.63319	6.57236	7.34739	7.32907	97.1927	161.818	0.600629	3.81045e-05	0.00047164
An03g06280	An00g13050	weak similarity to integral membrane protein PTH11 from patent WO9913094-A2 - Magnaporthe grisea	7.26838	7.38598	6.47602	6.57406	160.584	92.0943	1.74369	3.90997e-05	0.000483186
An01g01090	An00g05987	similarity to TATA-binding protein-associated phosphoprotein Dr1 - Homo sapiens	9.51052	9.66579	8.71519	8.8023	769.701	433.157	1.77696	3.92727e-05	0.000484123
An02g14860	An00g10143	strong similarity to ornithine decarboxylase antizyme - Aspergillus nidulans	10.1904	10.0943	9.20842	9.37746	1130.2	627.268	1.80178	3.92669e-05	0.000484123
An08g01740	An00g12062	strong similarity to uronate dehydrogenase from patent DE19604798-A1 - Saccharomyces cerevisiae	8.48413	8.40262	9.3178	9.18248	348.104	608.935	0.571661	3.92794e-05	0.000484123
An12g10300	An00g00423	hypothetical protein	4.4302	4.59018	5.30565	5.3366	22.7878	39.9778	0.570012	3.96858e-05	0.000488602
An11g04370	An00g07705	strong similarity to cytochrome b5 - Mortierella alpina	11.4643	11.4332	10.4376	10.6665	2795.22	1501.35	1.86181	3.97317e-05	0.000488602
An07g08630	An00g08982	strong similarity to hypothetical protein At2g25280 - Arabidopsis thaliana	9.24445	9.29529	8.55013	8.42471	617.32	358.896	1.72005	3.97476e-05	0.000488602
An03g05620	An00g09089	strong similarity to hypothetical protein mll2018 - Mesorhizobium loti	5.21665	4.79383	6.38099	6.20505	32.1164	78.4129	0.409581	3.98513e-05	0.000489446
An18g06110	An00g10845	strong similarity to hypothetical related a-agglutinin core protein AGA1 - Neurospora crassa	7.54891	7.4338	6.47743	6.6881	179.938	95.8541	1.87721	4.00441e-05	0.000491383
An18g03040	An00g05161	similarity to MAP kinase phosphatase XCL100(beta) - Xenopus laevis	7.6899	7.8963	6.8309	6.52916	221.797	102.539	2.16305	4.02221e-05	0.000493135
An09g00580	An00g05586	similarity to hypothetical transcription activator SPAC139.03 - Schizosaccharomyces pombe	5.55795	5.52364	6.70258	6.39867	46.5528	93.7421	0.496605	4.02839e-05	0.00049346
An12g08320	An00g08635	strong similarity to high-affinity nicotinic acid permease Tna1 - Saccharomyces cerevisiae	6.83059	6.73773	7.8514	7.60362	110.213	211.94	0.520022	4.05319e-05	0.000496063
An07g06450	An00g06822	strong similarity to protein involved in cephalosporin C biosynthesis from patent JP09009966-A - Acremonium chrysogenum [truncated ORF]	7.35716	7.29195	8.05238	8.19272	160.292	278.697	0.575149	4.10621e-05	0.000502113
An08g06150	An00g04006	similarity to hypothetical conserved protein SPAC11H11.03c - Schizosaccharomyces pombe	9.09533	9.1267	8.40098	8.38916	552.953	336.642	1.64256	4.12018e-05	0.000503382
An16g03860	An00g11641	strong similarity to p70 ribosomal protein S6 kinase p70S6k - Artemia franciscana	8.94007	9.00773	8.25691	8.14694	502.821	294.459	1.70761	4.13834e-05	0.000505159
An12g05870	An00g03625	similarity to 3-hydroxyisobutyrate dehydrogenase mmsB - Pseudomonas aeruginosa	7.85905	8.03871	7.14152	7.09255	247.088	138.816	1.77997	4.16462e-05	0.000507924
An02g13980	An00g11942	strong similarity to trichodiene oxygenase cytochrome P450 CYP58 - Fusarium sporotrichioides	9.86355	9.95596	9.09769	8.85276	961.909	503.282	1.91127	4.1852e-05	0.000509989
An04g03160	An00g04543	similarity to hypothetical protein encoded by An07g04910 - Aspergillus niger	4.43954	4.5315	6.56447	5.88626	22.4014	74.8207	0.299401	4.18941e-05	0.000510058
An05g00030	An00g02587	hypothetical protein	5.75406	5.77315	6.47917	6.46951	54.3273	88.914	0.611009	4.22495e-05	0.00051227
An14g03460	An00g03814	similarity to antigen M15 from patent WO9835045-A2 - Leishmania sp.	6.04085	6.24938	5.27391	5.29643	70.7725	38.9938	1.81497	4.21616e-05	0.00051227
An13g03150	An00g07305	strong similarity to Arp2/3 complex 34 kD subunit BCKDH - Gallus gallus	6.54849	6.52819	7.28528	7.23317	92.9471	153.195	0.606723	4.21968e-05	0.00051227
An02g07850	An00g08620	strong similarity to high-affinity glucose transporter HGT1 - Kluyveromyces lactis	7.90872	8.12584	7.16811	7.07662	259.085	139.33	1.8595	4.22589e-05	0.00051227
An16g02680	An00g09307	strong similarity to hypothetical protein YBR151w - Saccharomyces cerevisiae	10.0827	10.2077	9.38478	9.24925	1132.42	637.824	1.77544	4.2147e-05	0.00051227
An04g04790	An00g07369	strong similarity to capsule-associated protein CAP59 - Cryptococcus neoformans	6.03406	6.16491	7.20878	6.94822	68.5691	135.158	0.507327	4.23928e-05	0.000513448
An16g00900	An00g13503	weak similarity to sequence 259 from patent WO0100842 - Corynebacterium glutamicum	6.63121	6.52151	7.37896	7.3111	95.4292	162.583	0.586958	4.25451e-05	0.000514847
An02g10490	An00g08051	strong similarity to endo-1,3(4)-beta-glucanase bg1 - Phaffia rhodozyma	8.8694	8.80019	8.1084	7.96389	456.604	262.494	1.73948	4.28628e-05	0.000518243
An17g00660	An00g05582	similarity to hypothetical oxidoreductase SMc01972 - Sinorhizobium meliloti	7.52079	7.36367	6.61944	6.66474	173.914	99.8776	1.74127	4.36063e-05	0.000526778
An09g06180	An00g05457	similarity to phosphorylation regulatory protein HP-10 - Homo sapiens	8.90986	8.85389	8.17396	8.05506	471.748	277.148	1.70216	4.38461e-05	0.000527851
An04g02520	An00g05536	similarity to prenyl diphosphate synthetase hex2 from patent EP812914-A2 - Micrococcus luteus	5.88493	5.90686	6.73032	6.59917	59.5444	101.458	0.586884	4.38244e-05	0.000527851
An04g10110	An00g06204	similarity to hypothetical protein encoded by An11g00040 - Aspergillus niger	6.70897	7.63984	4.93494	4.53744	144.448	26.6524	5.41969	4.374e-05	0.000527851
An18g00820	An00g09823	strong similarity to hypothetical mll5689 - Mesorhizobium loti	7.13433	7.29211	8.06555	7.98773	148.387	260.77	0.569034	4.38248e-05	0.000527851
An12g02510	An00g01035	hypothetical protein	6.43618	6.67649	7.86429	7.55078	94.1139	209.025	0.450251	4.39459e-05	0.000528597
An18g06610	An00g02644	hypothetical protein	6.70367	6.73407	6.02396	5.99009	105.337	64.3126	1.63789	4.42469e-05	0.000531761
An05g01380	An00g06675	strong similarity to 2,5-dichloro-2,5-cyclohexadiene-1,4-diol dehydrogenase linX - Sphingomonas paucimobilis	6.06954	6.27548	7.56886	7.19396	72.1291	166.734	0.432599	4.46247e-05	0.000535841
An11g09510	An00g07167	strong similarity to aspartate-semialdehyde dehydrogenase Hom2 - Saccharomyces cerevisiae	10.0611	9.94626	10.7537	10.9015	1026.61	1817.34	0.564898	4.4758e-05	0.000536981
An02g07020	An00g07499	strong similarity to chitinase 1 precursor cts1 - Coccidioides immitis	6.89961	7.18669	8.02326	7.99475	131.886	257.603	0.511975	4.48536e-05	0.000537666
An15g07810	An00g10732	strong similarity to hypothetical cell wall alpha-glucan synthase ags1p - Schizosaccharomyces pombe	6.14211	6.55943	5.1046	4.77096	81.6153	30.6492	2.66288	4.51174e-05	0.000540366
An16g02360	An00g10779	strong similarity to pyridoxine 4-dehydrogenase PLR - Schizosaccharomyces pombe	7.80141	7.71735	9.46628	8.92623	216.674	586.608	0.369367	4.52472e-05	0.000541457
An08g10280	An00g10968	strong similarity to secretory component IDGF - Sarcophaga peregrina	5.97472	6.01057	6.86994	6.70913	63.6745	110.625	0.575588	4.5303e-05	0.000541661
An14g06040	An00g12938	weak similarity to hypothetical protein SPBC17D11.03c - Schizosaccharomyces pombe	7.46802	7.4131	8.41925	8.20083	173.713	317.374	0.547345	4.59194e-05	0.000548563
An02g08110	An00g08457	strong similarity to glutathione peroxidase Hyr1 - Saccharomyces cerevisiae	9.75052	9.79594	9.08113	9.03362	875.054	532.772	1.64245	4.60425e-05	0.000549095
An08g01060	An00g11999	strong similarity to ubiquitin protein ligase ub1p - Schizosaccharomyces pombe	8.61813	8.82196	9.67614	9.54698	421.692	782.29	0.539049	4.60241e-05	0.000549095
An19g00280	An00g04676	similarity to hypothetical protein CG12065 - Drosophila melanogaster	6.29491	6.18323	7.28846	7.04615	75.5349	143.739	0.525502	4.62015e-05	0.000550522
An07g00480	An00g12282	weak similarity to appressorium formation protein CAD2 - Colletotrichum lagenarium	7.55509	7.54537	6.70667	6.39409	187.433	93.726	1.9998	4.63716e-05	0.000552078
An04g00610	An00g11415	strong similarity to hydroxymethylglutaryl-coenzyme A reductase hmg1p - Schizosaccharomyces pombe [truncated ORF]	10.5437	10.5122	11.2275	11.2325	1476.52	2401.94	0.614721	4.67765e-05	0.000556425
An04g00740	An00g11122	strong similarity to sterol carrier protein-X/sterol carrier protein-2 SCP2 - Homo sapiens	9.01702	8.78969	7.85277	8.03226	478.825	246	1.94644	4.70176e-05	0.000558819
An16g09050	An00g06960	strong similarity to alcohol dehydrogenase alkJ - Pseudomonas oleovorans	7.78264	7.73707	6.52018	6.87001	216.745	103.615	2.09182	4.70894e-05	0.000559197
An01g10920	An00g11747	strong similarity to sorbitol dehydrogenase SDH - Rattus norvegicus	7.73455	7.72283	7.03759	7.02496	212.113	130.805	1.6216	4.76312e-05	0.000565073
An09g03470	An00g12107	strong similarity to hypothetical verprolin related protein encoded by B24P7.40 - Neurospora crassa	8.58947	8.97999	7.36339	6.80464	441.029	135.675	3.25062	4.7665e-05	0.000565073
An08g06570	An00g11869	strong similarity to transketolase Tkl1 - Saccharomyces cerevisiae	11.9473	12.0608	12.7286	12.7811	4107.5	6911.84	0.59427	4.82559e-05	0.000571594
An14g00740	An00g04906	similarity to hypothetical protein T16B24.2 - Arabidopsis thaliana	8.70956	8.73391	8.04108	7.99351	422.186	259.087	1.62952	4.87216e-05	0.00057581
An08g03740	An00g08081	strong similarity to enoyl reductase of the lovastatin biosynthesis lovC - Aspergillus terreus	6.90092	7.15594	5.87295	5.40869	130.548	49.8948	2.61646	4.87354e-05	0.00057581
An01g09800	An00g12036	strong similarity to hypothetical protein encoded by ORF G4P06 - Aspergillus nidulans	7.24086	7.34049	8.09565	8.00376	156.571	264.974	0.590892	4.87117e-05	0.00057581
An03g00660	An00g05989	similarity to taurine dioxygenase tauD - Escherichia coli	4.64799	4.67336	5.44478	5.34191	25.2931	42.03	0.601787	4.94793e-05	0.000584106
An01g03680	An00g10237	strong similarity to peroxisomal ABC transporter ALDR - Mus musculus	8.29328	8.41037	7.56845	7.34677	326.7	175.778	1.85859	4.98214e-05	0.000587649
An12g10600	An00g02595	hypothetical protein	5.65976	6.03159	6.94699	6.92179	57.5074	122.309	0.47018	5.02498e-05	0.000592202
An04g04270	An00g04726	similarity to hypothetical protein mlr1435 - Mesorhizobium loti	9.70803	9.68179	8.9804	8.79783	828.815	474.122	1.7481	5.05736e-05	0.000595516
An10g00350	An00g04304	similarity to GTP cyclohydrolase II ribA - Actinobacillus pleuropneumoniae	9.12156	9.12427	8.44276	8.32488	557.534	334.026	1.66913	5.07699e-05	0.000597326
An16g07150	An00g11070	strong similarity to soluble cytoplasmic fumarate reductase YEL047c - Saccharomyces cerevisiae	9.67165	9.74549	8.97975	9.01174	836.701	510.493	1.63901	5.08995e-05	0.000598347
An08g06170	An00g03934	similarity to cell division control protein cdc14p - Schizosaccharomyces pombe	8.14928	8.56205	7.13178	7.22593	327.571	144.894	2.26076	5.09917e-05	0.000598425
An07g06700	An00g12940	similarity to hypothetical protein CAF05888.1 - Neurospora crassa	7.78968	7.83425	6.98806	7.12045	224.717	132.905	1.6908	5.09648e-05	0.000598425
An09g06280	An00g13261	strong similarity to hypothetical transcription factor BAB47239.1 - Aspergillus oryzae	6.92309	6.88415	7.6135	7.585	119.728	193.911	0.61744	5.20045e-05	0.000609799
An04g06980	An00g05072	similarity to integral membrane protein PTH11 - Magnaporthe grisea	7.29895	7.39733	6.50433	6.63506	162.934	94.9892	1.71529	5.23588e-05	0.000613439
An12g02320	An00g03630	similarity to 3-oxoacyl-(acyl carrier protein) reductase fabG - Salmonella typhimurium	6.44694	6.25886	5.53432	5.33927	81.7358	43.315	1.88701	5.27057e-05	0.000616987
An01g14230	An00g13253	similarity to hypothetical hydroxyproline-rich glycoprotein like protein CAD21077.1 - Neurospora crassa	6.68507	6.69028	5.97177	6.01784	103.084	63.7698	1.6165	5.30572e-05	0.000620583
An14g03540	An00g06120	similarity to hypothetical protein encoded by An08g01290 - Aspergillus niger	5.0689	5.13673	5.78692	5.87166	34.3638	56.8581	0.604379	5.32648e-05	0.00062249
An02g02070	An00g01467	hypothetical protein	5.32083	5.28973	4.61765	4.61675	39.5411	24.5423	1.61114	5.33153e-05	0.000622561
An15g02860	An00g11648	strong similarity to peroxisomal 2,4-dienoyl-CoA reductase involved in sporulation Sps19 - Saccharomyces cerevisiae [putative sequencing error]	8.90387	8.60389	7.71389	7.8196	431.699	217.782	1.98225	5.34685e-05	0.000623829
An09g04910	An00g09684	strong similarity to mediator of nitrogen metabolite repression nmrA - Aspergillus nidulans	6.80824	6.91219	7.71643	7.57714	116.18	200.407	0.57972	5.36569e-05	0.000625505
An01g03550	An00g12056	strong similarity to urease URE1 - Cryptococcus neoformans	8.60933	8.52698	7.87356	7.83779	379.552	231.629	1.63862	5.37849e-05	0.000626475
An03g00790	An00g05811	similarity to ribonuclease III rnc - Escherichia coli	5.79205	5.26053	6.86721	6.94797	46.0871	120.058	0.383873	5.40853e-05	0.000629451
An03g02680	An00g08942	strong similarity to hypothetical protein encoded by An12g02060 - Aspergillus niger	5.34608	5.22984	6.01106	6.151	39.0692	67.6974	0.577115	5.48463e-05	0.000637776
An14g04400	An00g11161	strong similarity to succinate dehydrogenase iron-sulfur protein subunit Sdh2 - Saccharomyces cerevisiae [truncated ORF]	11.4479	11.5958	10.2124	10.5849	2940.43	1349.93	2.17821	5.49767e-05	0.000638762
An03g05110	An00g06520	similarity to hypothetical protein BAB11562.1 - Arabidopsis thaliana	7.39582	7.28865	6.49902	6.62962	162.268	94.6363	1.71465	5.52042e-05	0.000640872
An03g05560	An00g11082	strong similarity to developmentally regulated spherulin 4 - Physarum polycephalum	9.52587	9.49109	10.2551	10.1762	728.346	1189.09	0.612525	5.53638e-05	0.000642193
An11g02600	An00g10711	strong similarity to PT2/PHT4 Phosphate transporter - Arabidopsis thaliana	10.4067	10.4449	9.68967	9.46497	1375.54	763.944	1.80058	5.55195e-05	0.000643465
An14g03730	An00g04462	similarity to hypothetical proline-rich protein M14 - Mus musculus	6.12973	6.00793	6.8161	6.79023	67.1273	111.675	0.601095	5.56406e-05	0.000644335
An14g06670	An00g09168	strong similarity to hypothetical protein SPAC1F12.05 - Schizosaccharomyces pombe	7.25947	7.2968	6.59194	6.4432	155.216	91.6186	1.69416	5.57715e-05	0.000644927
An07g05670	An00g10520	strong similarity to hypothetical membrane protein YOR389w - Saccharomyces cerevisiae	7.56012	7.66815	8.49977	8.33865	195.922	342.322	0.572333	5.5784e-05	0.000644927
An14g02920	An00g07618	strong similarity to hypothetical conserved protein yesR - Bacillus subtilis	5.87144	5.9729	5.22151	5.11611	60.6386	35.9722	1.68571	5.59248e-05	0.000646022
An16g08500	An00g12827	weak similarity to hypothetical protein CG1703 - Drosophila melanogaster	8.28117	8.58709	7.4938	7.43648	345.881	176.698	1.95747	5.61543e-05	0.000648138
An16g05910	An00g03963	strong similarity to cholesterol 7alpha-hydroxylase CYP7 - Sus scrofa	7.0664	7.39482	9.1297	8.55794	150.187	459.468	0.326871	5.63294e-05	0.00064859
An04g06570	An00g05394	similarity to osmosensing phosphorelay signal transduction protein Ypd1 - Saccharomyces cerevisiae	10.6145	10.6381	9.96174	9.90885	1580.66	979.086	1.61443	5.62831e-05	0.00064859
An11g02540	An00g09729	strong similarity to mitochondrial 2-oxoglutarate/malate translocator clone OMT103 - Panicum miliaceum	6.05227	6.39892	5.06977	5.22154	74.8326	35.3995	2.11395	5.63326e-05	0.00064859
An12g05550	An00g00527	hypothetical protein	6.01311	5.90756	7.08985	6.78949	62.2644	122.758	0.507215	5.65341e-05	0.000650374
An01g01630	An00g08923	strong similarity to hypothetical protein encoded by An09g00510 - Aspergillus niger	5.12246	4.86874	6.97331	6.33832	31.9026	100.832	0.316392	5.68558e-05	0.000653538
An12g07070	An00g10382	strong similarity to polyketide synthase PKS1 - Cochliobolus heterostrophus	5.17264	5.32689	4.50607	4.46473	38.0484	22.3996	1.69862	5.70447e-05	0.000655171
An08g06270	An00g03736	similarity to adenosine deaminase - Mus musculus	6.68258	6.75752	7.46511	7.39971	105.423	172.734	0.61032	5.71207e-05	0.000655505
An16g06890	An00g12527	weak similarity to fibrinogen-binding protein - Staphylococcus aureus	9.2108	9.21088	8.48202	8.25508	592.569	330.51	1.79289	5.76768e-05	0.000661345
An18g01290	An00g10435	strong similarity to hypothetical protein encoded by An13g01340 - Aspergillus niger	5.5491	5.87339	4.71563	4.7339	52.3908	26.4421	1.98134	5.77561e-05	0.000661712
An01g14390	An00g11300	strong similarity to beta-transducin-like protein het-e - Podospora anserina	6.60484	6.55794	5.8954	5.74343	95.7626	56.47	1.69581	5.79009e-05	0.000662828
An02g12500	An00g04382	similarity to hydrolase protein YQJL from patent WO9927081-A2 - Bacillus subtilis	4.7984	4.57843	5.56824	5.50046	25.7842	46.3453	0.55635	5.79623e-05	0.000662988
An13g03650	An00g09614	strong similarity to lysine permease Lyp1 - Saccharomyces cerevisiae	7.43069	7.35818	8.21893	8.08277	168.247	284.217	0.591966	5.82759e-05	0.00066603
An11g01790	An00g06930	strong similarity to ADP ribosylation factor 1 ARF1 - Toxoplasma gondii	6.24193	6.64068	7.55254	7.54626	86.901	187.325	0.463905	5.88497e-05	0.000672039
An02g07350	An00g12588	weak similarity to hypothetical group 3 Lea protein MGL3 - Zea mays	6.6525	6.76891	5.96085	5.75405	104.743	57.9787	1.80657	5.89786e-05	0.000672962
An09g02180	An00g10300	strong similarity to phospholipase A1 from patent JP10155493-A - Aspergillus oryzae	4.90698	4.88851	4.2281	4.21614	29.8104	18.6631	1.59729	5.9138e-05	0.000674231
An01g06790	An00g03793	similarity to ankyrin 3 (splice form 4) - Mus musculus	6.68972	6.68579	7.57805	7.38633	103.089	178.798	0.576567	5.95908e-05	0.00067884
An05g01750	An00g09669	strong similarity to alpha-1,6-mannosyltransferase Hoc1 - Saccharomyces cerevisiae	10.8534	10.8866	10.1945	10.0494	1871.47	1114.3	1.6795	5.98896e-05	0.000681688
An03g03740	An00g07259	strong similarity to beta-glucosidase bgl4 - Humicola grisea	8.52281	8.73739	9.66667	9.46349	396.205	757.488	0.52305	5.99896e-05	0.000682271
An19g00360	An00g06123	similarity to hypothetical protein encoded by An08g05310 - Aspergillus niger	6.27677	6.42156	7.08451	7.10374	81.5246	136.629	0.596685	6.00904e-05	0.000682864
An14g02500	An00g12312	similarity to hypothetical protein YER080w - Saccharomyces cerevisiae	8.80048	8.69788	8.05419	7.93761	430.295	255.273	1.68563	6.04336e-05	0.000686205
An02g12220	An00g09897	strong similarity to multidrug resistance protein fnx1p - Schizosaccharomyces pombe	7.77482	7.67761	8.45195	8.41739	211.75	346.009	0.611976	6.06565e-05	0.000688178
An18g06490	An00g06318	similarity to ribosome-associated DnaJ protein Sis1 - Cryptococcus curvatus	8.90155	9.23605	8.05688	8.08753	537.008	269.138	1.99529	6.08378e-05	0.000689676
An06g00630	An00g00029	similarity to cytochrome P450 pisatin demethylase PDAT9 - Nectria haematococca	6.0463	5.90433	6.90761	6.72499	62.9142	112.697	0.558261	6.09642e-05	0.00069055
An06g00310	An00g03918	similarity to carboxypeptidase D - Penicillium janthinellum	8.80438	8.78732	9.69084	9.49483	444.442	772.201	0.575552	6.12592e-05	0.000693329
An09g05310	An00g08512	strong similarity to GTP cyclohydrolase I Fol2 - Saccharomyces cerevisiae	9.2659	9.30103	9.99963	9.93959	623.161	1002.65	0.621511	6.20021e-05	0.00070117
An04g04280	An00g04879	similarity to hypothetical protein SPBC800.14c - Schizosaccharomyces pombe	5.47062	5.37718	6.11227	6.23762	42.9296	72.2509	0.594174	6.21999e-05	0.000702839
An07g07170	An00g12150	strong similarity to Yippee - Drosophila melanogaster	9.43017	9.56413	8.71352	8.4673	722.648	385.453	1.8748	6.23477e-05	0.00070394
An12g04710	An00g05315	similarity to negative regulator of Cdc Fourty two Vtc1 - Saccharomyces cerevisiae	9.25741	9.43358	10.1657	10.0969	650.54	1121.59	0.580015	6.24119e-05	0.000704096
An05g00480	An00g11832	strong similarity to transcription factor involved in differentiation stuA - Aspergillus nidulans	10.8988	11.3109	9.59745	9.93333	2202.36	870.313	2.53054	6.26776e-05	0.000706524
An01g08570	An00g11806	strong similarity to thioredoxin reductase TrxB - Penicillium chrysogenum	8.33633	8.54058	9.28905	9.22012	346.919	610.813	0.567962	6.3207e-05	0.000711918
An10g01040	An00g09448	strong similarity to hypothetical IgE-binding protein - Aspergillus fumigatus	6.078	6.02479	5.38415	5.25923	66.321	39.9933	1.6583	6.33068e-05	0.000712469
An01g02860	An00g04878	similarity to hypothetical protein SPBC651.03c - Schizosaccharomyces pombe	8.15403	8.20428	8.94025	8.83897	289.848	474.285	0.611126	6.36545e-05	0.000715806
An04g00580	An00g11600	strong similarity to mating-type switching protein swi10p - Schizosaccharomyces pombe	5.86334	5.95979	5.19807	5.01377	60.1948	34.4377	1.74793	6.37815e-05	0.000716659
An11g05970	An00g13172	weak similarity to muramidase-2 - Enterococcus hirae	7.10379	6.94227	8.10264	7.83843	130.059	250.825	0.518527	6.39964e-05	0.000718496
An13g02400	An00g05332	similarity to nitrate assimilation regulatory protein nirA - Aspergillus nidulans	8.22433	8.34347	7.49856	7.58836	311.675	186.556	1.67068	6.42221e-05	0.000720452
An08g03560	An00g00095	weak similarity to mucin MUC2 - Rattus norvegicus	7.14032	7.20599	6.48052	6.5022	144.323	89.9692	1.60414	6.45299e-05	0.00072108
An01g04450	An00g03953	similarity to cGMP phosphodiesterase PDE9A - Mus musculus	7.13458	7.45223	6.17905	6.35033	156.868	76.8882	2.0402	6.44539e-05	0.00072108
An06g02110	An00g05348	similarity to protein nompC - Drosophila melanogaster	6.59202	6.30956	7.50468	7.34154	87.4747	171.625	0.509686	6.4479e-05	0.00072108
An12g00320	An00g06917	strong similarity to adenine phosphoribosyltransferase Apt1 - Saccharomyces cerevisiae	10.6043	10.608	9.8614	9.95725	1558.75	961.622	1.62096	6.45874e-05	0.00072108
An14g01110	An00g06988	strong similarity to alkane-inducible cytochrome P450 gene ALK1 - Yarrowia lipolytica	6.75749	7.0423	5.88817	6.01399	119.42	61.8663	1.93028	6.45817e-05	0.00072108
An17g02280	An00g07162	strong similarity to aspartate kinase Hom3 - Saccharomyces cerevisiae	10.1438	10.213	10.8887	10.8452	1158.78	1867.58	0.620474	6.43919e-05	0.00072108
An07g05550	An00g02715	weak similarity to signal peptide containing protein HSPP-56 SEQ ID NO:56 from patent WO200000610-A2 - Homo sapiens	8.45642	8.4168	9.24877	9.10431	346.476	578.648	0.598768	6.48446e-05	0.000723375
An01g12020	An00g08885	strong similarity to hypothetical protein encoded by An04g09400 - Aspergillus niger	4.58067	4.54491	5.36675	5.2269	23.634	39.31	0.601222	6.52967e-05	0.000727837
An15g02280	An00g06553	similarity to WW domain-containing oxidoreductase WOX1 - Mus musculus	8.58377	8.62682	9.27886	9.27103	389.451	619.494	0.62866	6.58962e-05	0.000733935
An01g02320	An00g08520	strong similarity to GTP-binding protein a-ras - Aspergillus nidulans	10.8964	10.9443	10.2549	10.2432	1937.99	1216.92	1.59254	6.59602e-05	0.000734063
An04g02300	An00g06381	similarity to trans-2-enoyl-ACP reductase II fabK - Streptococcus pneumoniae	8.3304	8.27803	7.48505	7.63324	316.094	188.594	1.67605	6.6024e-05	0.000734189
An05g01660	An00g10346	strong similarity to pleiotropic drug resistance protein Pdr5 - Saccharomyces cerevisiae	5.20471	5.23349	6.20435	5.95228	37.2482	67.5702	0.551252	6.69233e-05	0.000743598
An16g04750	An00g10738	strong similarity to hypothetical dehydrogenases strI - Streptomyces griseus	6.44304	6.4882	5.81465	5.71668	88.3784	54.4048	1.62446	6.7748e-05	0.000752164
An07g01930	An00g03792	similarity to ankyrin 3 (splice form 3) - Mus musculus	4.70905	4.91458	5.611	5.60323	28.0867	48.7427	0.576225	6.78447e-05	0.00075264
An15g00280	An00g09083	strong similarity to hypothetical protein jhp0295 - Helicobacter pylori	6.68324	6.63562	6.00606	5.96619	101.085	63.3875	1.59472	6.79326e-05	0.000753018
An01g10810	An00g08644	strong similarity to high-affinity potassium uptake transporter trk1 - Schwanniomyces occidentalis	7.05107	6.99333	5.94993	6.2455	129.985	68.485	1.898	6.86535e-05	0.000760406
An04g00430	An00g07311	strong similarity to branched-chain-amino-acid aminotransferase Bat2 - Saccharomyces cerevisiae	10.5302	10.5037	11.2166	11.1609	1465.29	2334.29	0.627726	6.88109e-05	0.000761547
An02g08090	An00g08113	strong similarity to essential for mitosis protein dim1p - Schizosaccharomyces pombe	10.5865	10.6228	9.94679	9.93562	1557.09	983.106	1.58385	6.89305e-05	0.000762268
An02g09890	An00g08129	strong similarity to EST an_2336 - Aspergillus niger	7.25032	7.28916	6.48245	6.17107	154.316	80.2684	1.9225	6.90436e-05	0.000762915
An05g01340	An00g13456	weak similarity to regulator protein Arg81 - Saccharomyces cerevisiae	5.99768	6.12196	7.08619	6.83003	66.7093	124.337	0.536521	6.95096e-05	0.000767458
An09g06780	An00g11649	strong similarity to peroxisomal membrane protein 47 Pmp47 - Candida boidinii	8.11134	8.1223	7.42847	7.47542	277.591	175.089	1.58542	7.0049e-05	0.000772804
An06g01300	An00g07097	strong similarity to cyclic peptide AM-toxin synthase AMT - Alternaria alternata	6.48436	6.56214	7.1902	7.31837	91.9801	152.671	0.602472	7.02866e-05	0.000774814
An01g13380	An00g13798	weak similarity to putrescine N-methyltransferase NsPMT1 - Nicotiana sylvestris [deleted ORF]	9.24736	9.36001	8.48555	8.16745	631.958	321.015	1.96862	7.03942e-05	0.000775389
An06g00370	An00g04284	similarity to glutathione S-transferase isoI - Rhodococcus sp.	5.33733	5.04307	7.33289	6.61639	36.5095	125.77	0.290288	7.09963e-05	0.000780792
An08g07530	An00g06045	similarity to protein CRAG - Drosophila melanogaster	8.26481	8.50876	7.563	7.40958	334.713	179.307	1.8667	7.09907e-05	0.000780792
An04g03580	An00g04656	similarity to hypothetical protein BAA97223.1 - Arabidopsis thaliana	8.44004	8.45224	9.37611	9.14911	348.772	614.221	0.567829	7.10713e-05	0.000781002
An08g02850	An00g04734	similarity to hypothetical protein MUTT - Arabidopsis thaliana	5.17998	5.11882	5.80077	5.90012	35.4914	57.6979	0.615125	7.12761e-05	0.000782024
An17g01180	An00g05887	similarity to Ser/Thr protein kinase Ksp1 - Saccharomyces cerevisiae	9.48713	9.53064	8.70282	8.8497	728.552	438.447	1.66167	7.12414e-05	0.000782024
An11g03430	An00g10110	strong similarity to hypothetical O-methylsterigmatocystin oxidoreductase ord1 - Aspergillus flavus	6.20886	5.94742	5.24075	5.12005	67.5622	36.2623	1.86315	7.2257e-05	0.000792166
An02g02480	An00g09463	strong similarity to inorganic phosphate transport protein PT1 - Medicago truncatula	8.60057	8.55155	9.29708	9.21866	381.638	612.205	0.623383	7.30081e-05	0.000799774
An09g02100	An00g10377	strong similarity to polyketide synthase nysI - Streptomyces noursei	5.50388	5.47314	4.78676	4.85139	44.8958	28.2284	1.59045	7.36014e-05	0.000805642
An18g01400	An00g09838	strong similarity to monocarboxylate transporter 3 MCT3 - Rattus norvegicus	7.93871	7.84348	8.62731	8.55383	237.387	385.496	0.615796	7.42498e-05	0.000812104
An17g01330	An00g06921	strong similarity to adenosine kinase - Cricetulus griseus	9.63454	9.76446	10.5251	10.3935	831.458	1407.86	0.590583	7.47866e-05	0.000817336
An01g02340	An00g10766	strong similarity to hypothetical short chain dehydrogenase SPAC521.03 - Schizosaccharomyces pombe	10.0295	10.2121	10.9701	10.8572	1113.42	1929.05	0.577185	7.57231e-05	0.000826925
An06g01840	An00g06661	strong similarity to 1-aminocyclopropane-1-carboxylate deaminase,acs - Penicillium citrinum	7.51355	7.85881	9.01327	9.63331	205.954	640.604	0.3215	7.65105e-05	0.000834872
An12g06000	An00g02108	hypothetical protein	7.57712	7.44631	8.51459	8.26633	182.495	335.569	0.543839	7.6854e-05	0.000837966
An12g02490	An00g12243	weak similarity to aflatoxin biosynthesis regulator aflR - Aspergillus flavus	4.93322	4.96281	6.18814	5.80075	30.8674	63.7539	0.484165	7.70337e-05	0.000839271
An04g04390	An00g05459	similarity to phthalate ester hydrolase pehA - Arthrobacter keyseri	10.7428	10.7482	11.5122	11.3832	1716.81	2793.24	0.614631	7.73369e-05	0.000841919
An05g00170	An00g12075	strong similarity to vacuolar Ca(2+)/H+-exchanging protein Hum1 - Saccharomyces cerevisiae	9.72482	9.74878	9.07895	8.9063	853.237	509.39	1.67502	7.76169e-05	0.00084431
An02g10100	An00g04134	similarity to endoplasmic reticulum protein EP58 - Mus musculus	4.17484	4.64681	5.74955	5.56702	21.2711	50.5025	0.42119	7.86098e-05	0.000854446
An18g06640	An00g02507	hypothetical protein	5.9319	5.87303	5.26427	5.19629	59.8163	37.5379	1.59349	7.89402e-05	0.000857371
An02g05260	An00g05659	similarity to protein phosphatase 1 binding protein PTG - Mus musculus	10.2399	10.4347	9.57588	9.39902	1293.74	717.804	1.80236	7.94122e-05	0.000861829
An18g03280	An00g02278	similarity to hypothetical protein B13D24.040 - Neurospora crassa	9.45584	9.36771	10.1383	10.3874	681.126	1228.64	0.554375	7.96376e-05	0.000862269
An01g00160	An00g05764	similarity to regulator of unfolded protein response (UPR) Hac1 - Saccharomyces cerevisiae	10.626	10.6894	9.97698	10.0138	1615.43	1020.74	1.5826	7.96375e-05	0.000862269
An01g09090	An00g12703	strong similarity to hypothetical protein CAD11379.1 - Neurospora crassa	8.91134	9.20651	8.15661	7.92726	533.345	263.55	2.02369	7.96228e-05	0.000862269
An11g00890	An00g02474	hypothetical protein	10.2783	10.3424	11.2818	11.0289	1269.78	2280.8	0.556726	8.05736e-05	0.000871054
An16g07500	An00g06846	strong similarity to acetamidase amdS - Aspergillus nidulans	6.64555	6.64122	6.01018	5.88156	99.9673	61.6432	1.62171	8.05336e-05	0.000871054
An08g02260	An00g10297	strong similarity to phosphoglycerate kinase pgkA - Aspergillus nidulans	12.0638	12.0091	12.7452	12.6707	4200.86	6690.73	0.627862	8.06889e-05	0.000871627
An01g12050	An00g03580	similarity to 15-decalonectrin 15-O-acetyltransferase TRI3 - Fusarium sporotrichioides	5.50289	5.56257	6.22352	6.44493	46.2933	80.6848	0.573754	8.18858e-05	0.000883873
An05g01320	An00g09657	strong similarity to mannase man1 - Aspergillus aculeatus	5.27874	5.09762	5.92492	5.94306	36.4585	61.1377	0.596334	8.22049e-05	0.000886634
An08g03590	An00g08048	strong similarity to precursor of protein Emp24 - Saccharomyces cerevisiae	11.7637	11.6338	11.0187	10.975	3324.09	2043.57	1.62661	8.25723e-05	0.00088991
An02g09690	An00g09568	strong similarity to lipase I precursor TFLI - Geotrichum fermentans	5.82525	5.67694	4.74855	4.99522	53.8582	29.2808	1.83937	8.27118e-05	0.000890728
An16g02930	An00g07327	strong similarity to C-5 sterol desaturase Erg3 - Saccharomyces cerevisiae	7.7649	7.83566	9.28242	8.78383	222.904	523.891	0.425478	8.29579e-05	0.000892691
An09g03290	An00g11259	strong similarity to 3-dehydroshikimate dehydratase qa-4 - Neurospora crassa	6.23288	5.95651	5.14312	5.25803	68.3419	36.7731	1.85848	8.37694e-05	0.00090073
An09g02490	An00g08307	strong similarity to fluconazole resistance protein FLU1 - Candida albicans [truncated ORF]	6.2158	5.94246	5.09172	5.24339	67.6084	35.9409	1.8811	8.50881e-05	0.000914207
An15g02300	An00g00152	arabinofuranosidase B abfB - Aspergillus niger	6.83448	6.36195	5.19132	5.44054	96.8857	39.8341	2.43223	8.5434e-05	0.000915078
An07g04160	An00g00206	strong similarity to FLO11 gene expression regulator An34 from patent WO200257456-A2 - Unclassified organism	9.49722	9.62573	8.78827	8.49767	755.597	399.754	1.89015	8.55617e-05	0.000915078
An08g08780	An00g01054	hypothetical protein	7.13149	7.38969	8.07563	8.12769	153.34	274.69	0.55823	8.52603e-05	0.000915078
An01g05600	An00g02800	hypothetical protein	8.7663	9.15806	7.95022	7.76591	498.753	232.013	2.14967	8.54713e-05	0.000915078
An03g05260	An00g03956	similarity to chitosanase csnA - Aspergillus oryzae	6.22901	6.12554	5.42782	5.52354	72.3679	44.4983	1.62631	8.53829e-05	0.000915078
An04g03260	An00g13178	weak similarity to myosin heavy chain - Homo sapiens	7.50396	7.82104	6.66183	6.77179	202.602	105.187	1.92611	8.55318e-05	0.000915078
An08g06160	An00g08405	strong similarity to geranylgeranyl pyrophosphate synthase al-3 - Neurospora crassa	9.68945	9.8012	9.08663	8.97945	858.29	523.861	1.63839	8.68882e-05	0.000926747
An13g03110	An00g08633	strong similarity to high-affinity nicotinic acid permease Tna1 - Saccharomyces cerevisiae	5.91865	5.84129	6.58625	6.51654	58.8908	93.7922	0.627885	8.67958e-05	0.000926747
An04g06380	An00g09734	strong similarity to mitochondrial aspartate aminotransferase mAspAT - Mus musculus	11.7783	11.7836	12.4498	12.4	3519.05	5498.75	0.639973	8.69177e-05	0.000926747
An04g01480	An00g10702	strong similarity to protein tyrosine phosphatase Yvh1 - Saccharomyces cerevisiae	8.35653	8.37139	7.70319	7.74203	329.461	211.221	1.55979	8.68815e-05	0.000926747
An01g11170	An00g02242	hypothetical protein	6.0351	6.04526	5.38804	5.41686	65.8075	42.2961	1.55588	8.77201e-05	0.000934589
An02g08980	An00g11279	strong similarity to amadoriase II - Aspergillus fumigatus	6.10432	6.09593	6.95832	6.75827	68.5993	116.025	0.591245	8.7919e-05	0.000935996
An08g09260	An00g06865	strong similarity to acetoacetyl-CoA synthase acsA - Sinorhizobium meliloti	6.19397	6.48262	5.49192	5.38166	80.9128	43.315	1.86801	8.80375e-05	0.000936545
An11g07270	An00g07964	strong similarity to D-mandelate dehydrogenase D-MDH - Rhodotorula graminis	5.81147	5.66846	6.4666	6.4226	53.4445	87.0999	0.613599	8.91868e-05	0.00094733
An01g02940	An00g13459	weak similarity to regulator protein Mhy1 - Yarrowia lipolytica	5.48433	5.30705	4.61771	4.6845	42.0983	25.126	1.67549	8.91426e-05	0.00094733
An07g08470	An00g08173	similarity to hypothetical protein G17B7.120 - Neurospora crassa	6.32817	6.58762	5.61157	5.64144	87.9063	49.4022	1.7794	8.98154e-05	0.000953283
An02g04150	An00g06221	similarity to hypothetical protein encoded by An16g01110 - Aspergillus niger [truncated ORF]	6.4825	6.19143	7.18492	7.26432	80.8381	149.565	0.54049	9.01059e-05	0.000955642
An08g06390	An00g03568	similarity to 3-hydroxyisobutyrate dehydrogenase mmsB - Pseudomonas aeruginosa	8.11239	8.20407	9.1026	8.86308	285.675	505.946	0.564636	9.0175e-05	0.00095565
An12g09900	An00g07075	strong similarity to amino acid transporter BAT1 - Rattus norvegicus	7.68776	7.80538	8.64963	8.4433	214.758	373.89	0.574389	9.02553e-05	0.000955777
An05g00390	An00g06870	strong similarity to acetyl coenzyme A synthase - Tetrahymena pyriformis	7.33886	7.32969	6.70574	6.69846	161.376	104.12	1.5499	9.0338e-05	0.000955863
An03g00410	An00g11394	strong similarity to glutamyl-tRNA(Gln) amidotransferase subunit A - Deinococcus radiodurans	5.38705	5.19031	6.0203	6.14514	39.0886	67.7767	0.576726	9.04001e-05	0.000955863
An07g00540	An00g13413	similarity to hypothetical nucleoside-diphosphate-sugar epimerase AAM31397.1 - Methanosarcina mazei	6.20894	5.8746	7.70444	7.19444	65.88	174.786	0.376918	9.08909e-05	0.000960327
An09g06260	An00g05279	similarity to mutanase mutA - Aspergillus oryzae	8.51757	8.42821	9.20338	9.11042	355.299	570.822	0.622434	9.16758e-05	0.000967889
An07g07530	An00g07467	strong similarity to cell wall protein Utr2 - Saccharomyces cerevisiae	10.5232	10.7444	9.73724	9.3745	1588.86	752.669	2.11096	9.21544e-05	0.000972208
An04g04480	An00g08079	strong similarity to enoyl reductase of the lovastatin biosynthesis lovC - Aspergillus terreus	7.40177	7.26668	6.65071	6.48931	161.369	95.0102	1.69844	9.23685e-05	0.000973732
An16g03520	An00g07974	strong similarity to DNA mismatch repair protein Msh2 - Saccharomyces cerevisiae	8.85973	8.87421	8.23449	8.07091	466.901	284.581	1.64066	9.26091e-05	0.000974356
An05g01740	An00g10569	strong similarity to proline transporter Put4 - Saccharomyces cerevisiae	7.14771	7.11647	6.51052	6.4836	140.273	90.3256	1.55297	9.25891e-05	0.000974356
An14g02870	An00g11164	strong similarity to succinate-semialdehyde dehydrogenase gabD - Escherichia coli	5.40734	5.46031	4.76479	4.55028	43.2259	25.2382	1.71272	9.26366e-05	0.000974356
An05g00900	An00g09192	strong similarity to hypothetical protein SPAC32A11.02c - Schizosaccharomyces pombe	7.42778	7.35544	6.40512	5.88668	167.918	70.8107	2.37137	9.34039e-05	0.000981688
An02g08130	An00g04487	similarity to hypothetical protein 2SCG18.24 - Streptomyces coelicolor	5.60341	6.02019	4.74751	4.75321	56.1728	26.9154	2.08701	9.3893e-05	0.000985348
An02g04460	An00g13743	strong similarity to protein SEQ ID NO:7789 from patent WO200253728-A2 - Candida albicans	6.18432	6.13813	5.49727	5.28535	71.5672	41.9707	1.70517	9.38365e-05	0.000985348
An10g00510	An00g06969	strong similarity to alcohol dehydrogenase Sfa1 - Saccharomyces cerevisiae	12.6285	12.6532	12.0293	11.9692	6386.81	4093.76	1.56013	9.42103e-05	0.000987347
An15g02450	An00g13462	weak similarity to regulator protein Ppr1 - Saccharomyces cerevisiae	6.42892	6.27319	7.04383	7.07143	81.6313	133.217	0.612771	9.42246e-05	0.000987347
An04g02420	An00g10144	strong similarity to ornithine decarboxylase ODC - Paracoccidioides brasiliensis [putative frameshift]	11.7727	11.8744	11.1828	11.101	3624.47	2259.7	1.60396	9.49363e-05	0.00099406
An08g09430	An00g05356	similarity to notchless Nle - Drosophila melanogaster	3.68892	3.65159	4.54734	4.33238	12.7308	21.7036	0.586577	9.52992e-05	0.000997113
An01g12220	An00g13953	similarity to protein SEQ ID NO:52 from patent WO200111033-A2 - Haemophilus influenzae	6.08637	6.16388	6.84264	6.75207	69.7986	111.227	0.627535	9.55039e-05	0.000998508
An08g03170	An00g04653	similarity to hypothetical protein B9I2.20 - Neurospora crassa	7.65612	7.61012	6.96468	6.7428	198.517	115.659	1.7164	9.55856e-05	0.000998616
An15g02250	An00g00837	hypothetical protein	6.22922	6.47218	5.31098	5.53978	81.6117	42.9736	1.89911	9.66335e-05	0.00100881
An16g04040	An00g13114	weak similarity to membrane protein yeeO - Escherichia coli	7.57214	7.29265	6.5915	6.57911	172.733	96.023	1.79887	9.67855e-05	0.00100964
An11g03830	An00g04931	similarity to hypothetical protein yciI - Escherichia coli	8.96835	8.90014	9.55644	9.61354	489.188	768.014	0.636952	9.69902e-05	0.00101103
An09g01710	An00g12500	similarity to epoxide hydrolase from patent EP879890-A - grobacterium radiobacter	8.51138	8.32099	7.56326	7.69814	341.605	198.185	1.72367	9.73302e-05	0.00101381
An12g10050	An00g03597	similarity to 2,3-dihydroxybenzoic acid decarboxylase from patent WO9909048-A1 - Aspergillus niger	6.22176	6.05199	5.35029	5.44545	70.3692	42.1621	1.66902	9.83788e-05	0.00102397
An08g10410	An00g13487	weak similarity to hypothetical RNA binding protein - Homo sapiens	7.21486	7.33686	6.57476	6.34749	154.972	88.1035	1.75897	9.90643e-05	0.00103034
An11g00220	An00g04206	similarity to ferric reductase cfl1 - Candida albicans	6.43737	6.01056	7.3189	7.27448	74.7481	157.225	0.475421	9.92432e-05	0.00103144
An15g00360	An00g03798	similarity to ankyrin ANK1 - Homo sapiens	7.40446	7.52208	8.10953	8.19925	176.469	284.915	0.619374	9.97389e-05	0.00103542
An14g00780	An00g04756	similarity to hypothetical protein PH0854 - Pyrococcus horikoshii	10.104	10.06	9.47244	9.40776	1083.87	694.629	1.56036	0.000100071	0.00103542
An08g00770	An00g04849	similarity to hypothetical protein SPBC16E9.02c - Schizosaccharomyces pombe	8.60758	8.55443	9.19367	9.28867	382.948	605.158	0.632806	9.99795e-05	0.00103542
An02g04180	An00g08766	strong similarity to hypothetical membrane protein YDL001w - Saccharomyces cerevisiae	7.26188	7.33292	6.6785	6.59587	157.303	99.5388	1.58032	0.000100001	0.00103542
An04g05320	An00g09292	strong similarity to hypothetical protein TEMO - Rattus norvegicus	9.56504	9.58862	8.95006	8.95555	763.682	495.52	1.54117	9.98415e-05	0.00103542
An08g08850	An00g13973	weak similarity to vegetative cell wall protein GP1 - Chlamydomonas reinhardtii	7.94728	8.0748	7.35781	7.27288	257.966	159.272	1.61966	9.99069e-05	0.00103542
An03g02640	An00g07970	strong similarity to DNA ligase CaLIG4 - Candida albicans [putative frameshift]	6.77273	7.10964	7.92294	7.8389	122.887	235.718	0.52133	0.000100806	0.00104225
An12g05720	An00g08441	strong similarity to glutamate-1-semialdehyde 2,1-aminomutase hemL - Bacillus subtilis [putative frameshift]	4.80582	4.69534	5.39608	5.52344	26.9195	44.01	0.611668	0.000100896	0.00104242
An04g00550	An00g11366	strong similarity to EST an_1834 - Aspergillus niger	6.87093	7.25166	5.96018	6.10034	133.555	65.3566	2.04349	0.000101294	0.00104575
An04g00380	An00g01109	hypothetical protein	6.03189	6.26547	7.23319	6.96539	70.9474	137.12	0.517412	0.000101876	0.00104944
An08g02090	An00g02412	hypothetical protein	8.89099	8.9352	8.25685	8.3024	482.069	310.752	1.5513	0.000101763	0.00104944
An11g10910	An00g10008	strong similarity to nicotinate-nucleotide pyrophosphorylase (carboxylating) QPRTase - Homo sapiens	8.63855	8.8054	9.52085	9.40813	422.256	706.471	0.597698	0.000101831	0.00104944
An02g07910	An00g05004	similarity to hypothetical protein Slg1 - Saccharomyces cerevisiae	5.79079	5.77926	6.3865	6.47591	55.1398	86.295	0.638969	0.000102225	0.00105149
An14g02560	An00g05629	similarity to protein from patent EP0845532 - Pseudomonas sp.	5.89216	5.65227	6.73735	6.55221	54.6525	100.064	0.546176	0.000102169	0.00105149
An13g00250	An00g07993	strong similarity to DNA repair protein Rad7 - Saccharomyces cerevisiae	8.25542	8.43382	9.15211	9.04092	325.072	547.425	0.59382	0.000102392	0.00105244
An02g09040	An00g08146	strong similarity to EST g7c08a1.r1 - Aspergillus nidulans	8.63529	8.8367	8.016	7.88853	426.38	247.669	1.72157	0.00010399	0.00106808
An11g05010	An00g10656	strong similarity to protein kinase ayk1 - Xenopus laevis	6.70908	6.67096	5.83592	6.0435	103.252	61.3807	1.68215	0.000104678	0.00107436
An04g04150	An00g08338	strong similarity to fumarylacetoacetase - Homo sapiens	6.98632	7.2935	4.84487	5.67046	141.035	38.2572	3.68649	0.000104833	0.00107437
An09g00480	An00g13211	similarity to BCU0021 protein SEQ ID 8 from patent WO2003029421-A2 - Homo sapiens.	6.1281	5.93957	6.75145	6.92202	65.5187	114.304	0.573197	0.000104802	0.00107437
An16g06250	An00g05505	similarity to hypothetical protein encoded by An04g09840 - Aspergillus niger	4.38461	4.6257	5.94399	5.48739	22.7084	52.5527	0.432108	0.000105323	0.0010786
An04g00660	An00g12726	strong similarity to hypothetical protein EAA60502.1 - Aspergillus nidulans	8.55935	8.74228	7.91065	7.67899	401.933	222.063	1.81	0.000106466	0.0010895
An15g01930	An00g05071	similarity to integral membrane protein PTH11 - Magnaporthe grisea	6.05053	6.12101	5.46662	5.43506	67.9201	43.7388	1.55286	0.00010686	0.00109273
An04g00640	An00g05691	similarity to hypothetical ATP/GTP-binding protein SCC61A.02 - Streptomyces coelicolor	7.16677	7.32331	8.66285	8.18754	151.696	343.745	0.441303	0.000106988	0.00109325
An13g01910	An00g12683	weak similarity to hypothetical pollen extensin-like protein Pex2 - Zea mays	7.12878	6.9078	7.75987	7.80655	129.633	220.282	0.588487	0.000107152	0.00109412
An15g02190	An00g09924	strong similarity to multidrug transporter bmr3 - Bacillus subtilis	6.93895	6.79516	8.57451	7.96421	116.732	308.55	0.378324	0.00010774	0.00109932
An08g00560	An00g10288	strong similarity to phosphatidyl-N-methylethanolamine N-methyltransferase Opi3 - Saccharomyces cerevisiae	9.35494	9.28814	9.97973	9.93469	639.828	994.075	0.643641	0.000107886	0.00110001
An11g01000	An00g05870	similarity to sensor kinase GacS - Pseudomonas fluorescens	6.76768	6.78163	7.50689	7.3771	109.49	173.886	0.629666	0.00010893	0.00110925
An16g04410	An00g09195	strong similarity to hypothetical protein SPAC4C5.03 - Schizosaccharomyces pombe [putative frameshift]	7.08052	7.35725	6.41071	6.24894	148.971	80.4392	1.85197	0.000108951	0.00110925
An12g02880	An00g12946	weak similarity to zinc binuclear cluster protein sequence	4.55788	5.09525	6.4259	6.07653	28.3753	76.1733	0.37251	0.00010917	0.00111068
An08g02980	An00g11163	strong similarity to succinate-CoA ligase beta chain beta-SCS - Trichomonas vaginalis	6.01616	5.99242	5.33999	5.40856	64.1905	41.4781	1.54758	0.000109845	0.00111673
An09g06810	An00g11149	strong similarity to subunit of transcription initiation factor TFIIH Ssl1 - Saccharomyces cerevisiae	9.52217	9.6482	8.91446	8.92967	768.117	485.075	1.5835	0.000110461	0.00112218
An08g06580	An00g00174	acetate regulatory DNA binding protein facB - Aspergillus niger	9.20227	9.39903	8.59488	8.5179	630.629	376.47	1.67511	0.000110571	0.00112248
An02g14350	An00g08994	strong similarity to hypothetical protein B14D6.530 - Neurospora crassa	9.09848	9.0142	8.40834	8.21305	532.389	317.518	1.67672	0.0001108	0.00112398
An08g07780	An00g09617	strong similarity to lysine-specific permease lysP - Escherichia coli	6.96744	6.83525	7.59521	7.55178	119.54	190.48	0.62757	0.000111213	0.00112736
An12g10060	An00g07314	strong similarity to breast tumour-associated protein 77 from patent DE19813839-A1 - Homo sapiens	5.90159	5.95165	6.52682	6.59231	60.8262	94.3247	0.644859	0.000112025	0.00113464
An02g00530	An00g13144	weak similarity to sphingoid long-chain base resistancy protein Rsb1 - Saccharomyces cerevisiae	5.65582	5.43174	6.7128	6.38291	46.6492	93.5625	0.498588	0.000112093	0.00113464
An15g05840	An00g13469	similarity to hypothetical protein CAC28841.2 - Neurospora crassa	7.16417	7.24107	6.58774	6.54771	147.3	94.8598	1.55282	0.000112396	0.00113688
An13g00570	An00g12435	weak similarity to dentin phosphoprotein precursor DPP - Rattus norvegicus	6.93198	7.20232	6.23995	5.99435	134.098	69.4137	1.93187	0.000113452	0.00114673
An18g06410	An00g13755	strong similarity to hypothetical conserved protein encoded by B2F7.030 - Neurospora crassa	8.52069	8.57133	7.90906	7.94152	373.771	243.081	1.53764	0.000114537	0.00115686
An02g14170	An00g01126	weak similarity to hypothetical protein all7165 - Nostoc sp.	8.65418	8.46649	7.86893	7.78353	377.499	226.95	1.66336	0.000114964	0.0011595
An08g00600	An00g04279	similarity to glutaredoxin - Oryza sativa	8.75779	8.80101	8.02194	8.17124	439.402	273.726	1.60526	0.000114929	0.0011595
An02g04580	An00g11576	strong similarity to hypothetical protein YAL049c - Saccharomyces cerevisiae	10.8273	10.7527	11.5856	11.416	1770.6	2897.91	0.610992	0.000115917	0.00116827
An06g01180	An00g12737	similarity to hypothetical cysteine-binding protein fliY - Haloferax volcanii	7.9047	8.04842	7.32715	7.24574	251.874	156.113	1.61341	0.000116778	0.0011761
An02g11650	An00g01442	hypothetical protein	5.58738	5.85192	4.84007	4.94344	52.6971	29.6868	1.7751	0.000117455	0.00118207
An12g10370	An00g02574	hypothetical protein	5.1422	5.00062	5.89546	5.73176	33.6238	56.2434	0.597826	0.000118483	0.00118984
An03g03330	An00g05433	similarity to phenol 2-monooxygenase - Trichosporon beigelii	6.30985	6.51816	5.6939	5.52901	85.2721	48.8895	1.74418	0.000118429	0.00118984
An01g06150	An00g10253	strong similarity to phe-inhibited DAHP synthase aroG - Aspergillus nidulans	9.70127	9.76091	9.07603	9.13188	849.864	550.254	1.54449	0.000118464	0.00118984
An04g00870	An00g05046	similarity to insertion and deletion mismatch repair protein Mlh3 - Saccharomyces cerevisiae	6.48753	6.51611	5.9126	5.84677	90.6239	58.879	1.53915	0.00011871	0.00119128
An06g00300	An00g05440	similarity to phosphate/phosphoenolpyruvate translocator TABPPT8 - Nicotiana tabacum	9.43733	9.71055	10.606	10.3854	762.153	1443.86	0.527857	0.00011898	0.00119312
An11g06580	An00g03925	similarity to cdc2/CDC28-like kinase 2 Clk2 - Mus musculus	5.58261	5.50202	6.2558	6.14937	46.6019	73.6486	0.63276	0.000119408	0.00119656
An04g06970	An00g08364	strong similarity to GABA permease gabA - Aspergillus nidulans	6.0688	6.38841	5.38308	5.29051	74.9888	40.4143	1.8555	0.000121476	0.00121642
An03g04730	An00g13847	weak similarity to zinc-finger protein krox-20 - Mus musculus	5.46674	5.37538	6.0392	6.18145	42.845	69.0862	0.620168	0.000121839	0.00121917
An01g14690	An00g08289	strong similarity to fluconazole resistance protein FLU1 - Candida albicans	5.316	5.77499	6.62443	6.63681	46.7046	99.0866	0.471352	0.000124018	0.00124009
An03g06680	An00g00601	hypothetical protein	6.42809	6.53941	5.81406	5.86075	89.4959	57.1785	1.5652	0.000124523	0.00124336
An07g07380	An00g10722	strong similarity to cytosine/purine permease Fcy2 - Saccharomyces cerevisiae	7.98533	8.20782	8.89036	8.81728	273.723	462.664	0.591625	0.000124472	0.00124336
An18g03730	An00g12828	weak similarity to hypothetical protein CG2779 - Drosophila melanogaster	11.5117	11.6715	10.8409	10.9357	3086.23	1895.43	1.62825	0.000124692	0.00124416
An08g02180	An00g10781	strong similarity to pyridoxine 4-dehydrogenase PLR - Schizosaccharomyces pombe	8.26984	8.37769	7.70672	7.63892	320.408	204.056	1.5702	0.000124935	0.0012457
An16g02700	An00g05563	similarity to hypothetical membrane protein YIL130w - Saccharomyces cerevisiae	8.98736	9.27443	8.32985	8.26552	560.626	314.668	1.78165	0.00012546	0.00124826
An07g00330	An00g12536	weak similarity to flocculation protein Flo5 - Saccharomyces cerevisiae	5.54238	5.51001	4.90702	4.93319	46.084	30.276	1.52213	0.00012542	0.00124826
An11g10870	An00g13881	strong similarity to gene expression regulator An13 from patent WO200257456-A2 - Unclassified organism	6.88898	7.23953	8.31696	8.00695	133.829	286.414	0.467259	0.000125387	0.00124826
An11g10950	An00g12034	strong similarity to unc-50 related protein UNCL - Rattus norvegicus	9.81579	9.80224	9.21796	9.07685	897.031	567.078	1.58185	0.000125805	0.00125081
An03g03700	An00g09467	strong similarity to inositol monophosphatase qutG - Aspergillus nidulans	8.21312	8.20648	8.92483	8.7966	296.07	464.881	0.636873	0.000125922	0.00125108
An16g08650	An00g01122	hypothetical protein	7.61598	7.66371	6.92829	6.6101	199.445	109.077	1.82848	0.000126344	0.00125439
An14g06580	An00g05552	similarity to hypothetical magnesium/cobalt transport protein sll0671 - Synechocystis sp.	6.10738	6.32659	5.47667	5.26442	74.3871	41.3709	1.79805	0.000127189	0.00126188
An08g09180	An00g03755	similarity to alkyl salicylate esterase salE - Acinetobacter sp.	6.0365	6.03876	6.68134	6.92559	65.6914	111.699	0.588113	0.000128307	0.00127207
An03g05930	An00g06883	strong similarity to acid phosphatase pho - Pichia pastoris	5.30267	5.15092	5.87268	5.97171	37.4474	60.6398	0.617538	0.000128514	0.00127322
An03g00730	An00g07629	strong similarity to copper amine oxidase AO-I from patent JP08070872-A - Aspergillus niger	5.98018	6.02505	6.77708	6.60702	64.116	103.397	0.620097	0.00012938	0.00128089
An16g05940	An00g07738	strong similarity to cytochrome P450 monooxygenase stcS - Aspergillus nidulans	5.07527	5.0165	5.9637	5.70583	33.034	57.0742	0.578791	0.000130675	0.0012928
An03g02590	An00g02940	hypothetical protein	5.56452	5.52522	6.4664	6.20374	46.6844	80.7321	0.578263	0.000130771	0.00129283
An11g10840	An00g08517	strong similarity to GTPase Ras2p - Yarrowia lipolytica	7.85019	8.17616	7.16417	7.104	258.349	140.467	1.83922	0.000131511	0.00129923
An13g02090	An00g06989	strong similarity to allantoate permease Dal5 - Saccharomyces cerevisiae	4.74459	4.71678	6.42245	5.78758	26.5508	68.8324	0.385732	0.000131655	0.00129973
An01g06520	An00g05374	similarity to nucleolar phosphoprotein xNopp180 - Xenopus laevis	7.41947	7.47812	6.85497	6.82263	174.708	114.468	1.52626	0.000131905	0.00130128
An14g05430	An00g03572	similarity to meso-2,3-butanediol dehydrogenase (D-acetoin forming) budC - Klebsiella pneumoniae	6.60494	6.48482	5.91211	5.89643	93.3695	59.8909	1.55899	0.000132306	0.0013034
An03g02800	An00g08212	strong similarity to EST an_2890 - Aspergillus niger	8.51636	8.59865	7.84541	7.5308	376.76	206.229	1.8269	0.000132215	0.0013034
An02g07880	An00g10799	strong similarity to quinate transport protein qutD - Aspergillus nidulans	6.06912	6.05098	6.64237	6.67944	66.7201	101.189	0.659362	0.000132505	0.00130445
An01g10550	An00g11913	strong similarity to transposase Minos-2 - Drosophila hydei	7.73865	7.55039	6.92353	6.96026	200.092	122.947	1.62746	0.000132781	0.00130624
An12g00050	An00g02469	hypothetical protein	8.14261	8.14367	8.71821	8.79444	282.702	432.431	0.653751	0.000133191	0.00130935
An15g07500	An00g10879	strong similarity to ribokinase rbsK - Escherichia coli	9.01392	8.92945	9.70631	9.57415	502.048	797.991	0.62914	0.000133326	0.00130976
An12g08280	An00g00185	exo-inulinase inu1 - Aspergillus niger	7.50433	7.40197	5.24436	6.1024	175.235	51.0339	3.43371	0.000134791	0.00132131
An08g07660	An00g02885	hypothetical protein	5.81845	6.1083	4.81784	5.11254	62.3958	31.2372	1.99748	0.000134974	0.00132131
An07g10340	An00g03556	secretion related GTPase srgD - Aspergillus niger	10.5388	10.4996	9.77789	9.92843	1467.57	924.902	1.58673	0.000135069	0.00132131
An14g00300	An00g06658	strong similarity to 1-acyldihydroxyacetone-phosphate reductase Ayr1 - Saccharomyces cerevisiae	8.20424	8.30501	8.96653	8.8599	305.415	482.11	0.633498	0.000134888	0.00132131
An16g00780	An00g11247	strong similarity to tetracyclin resistance protein tetA - Agrobacterium tumefaciens	4.8838	4.94641	6.22393	5.76432	30.1713	63.7398	0.473351	0.00013461	0.00132131
An02g01340	An00g11563	strong similarity to hypothetical protein encoded by An16g06660 - Aspergillus niger	5.14575	5.1561	6.03751	5.79082	35.5291	60.3034	0.589172	0.000134766	0.00132131
An08g01810	An00g12546	similarity to S-layer protein - Clostridium thermocellum [truncated ORF]	7.74932	7.93908	6.98744	7.15693	229.794	134.568	1.70765	0.000135323	0.00132287
An06g00850	An00g06612	strong similarity to (DL)-glycerol-3-phosphatase 1 Gpp1 - Saccharomyces cerevisiae	5.45238	5.31399	6.0567	6.28568	41.7349	72.0631	0.579144	0.000135903	0.00132761
An11g07650	An00g07118	strong similarity to antioxidant protein AOP2 - Mus musculus	9.95006	9.79674	10.5195	10.6623	937.971	1542.36	0.60814	0.00013765	0.00134374
An02g04540	An00g09361	strong similarity to hypothetical protein YMR196w - Saccharomyces cerevisiae	9.9305	9.97903	9.16949	8.7633	992.391	500.212	1.98394	0.000137778	0.00134405
An07g03140	An00g08027	strong similarity to D-xylulokinase Xks1 - Saccharomyces cerevisiae	7.61607	7.8438	7.01205	6.95776	212.296	126.668	1.67601	0.000138121	0.00134459
An04g08500	An00g10921	strong similarity to rodletless protein rodA - Aspergillus nidulans	7.37321	7.69676	6.62582	6.29264	185.463	87.9878	2.10782	0.000138011	0.00134459
An12g05030	An00g11042	strong similarity to enzyme activator protein Skt5 - Saccharomyces cerevisiae	7.72984	7.91578	8.50694	8.5254	226.413	366.119	0.618414	0.000138041	0.00134459
An08g03070	An00g08483	strong similarity to glycine decarboxylase subunit T Gcv1 - Saccharomyces cerevisiae	7.75366	7.94474	8.5341	8.70119	230.592	392.798	0.58705	0.000138542	0.00134775
An16g04820	An00g09132	strong similarity to hypothetical protein SCD82.04c - Streptomyces coelicolor	8.31561	8.33618	7.748	7.62101	320.881	205.716	1.55983	0.000138735	0.00134869
An16g01880	An00g09618	strong similarity to lysophospholipase - Aspergillus foetidus	4.93207	4.93851	6.92149	6.15139	30.5964	92.825	0.329614	0.000139036	0.00135067
An16g07070	An00g02914	hypothetical protein	6.42447	6.39547	5.73851	5.83603	85.0343	55.2259	1.53975	0.000139278	0.00135192
An03g06210	An00g04953	similarity to hypothetical protein YGR273c - Saccharomyces cerevisiae	12.259	12.2434	12.9414	12.8257	4875.04	7556.85	0.645115	0.000139358	0.00135192
An08g00830	An00g10682	strong similarity to protein phosphatase type 2C Ptc2 - Saccharomyces cerevisiae	9.16645	9.30535	10.0096	9.86889	602.952	981.767	0.614149	0.000139538	0.00135273
An15g02590	An00g07940	strong similarity to dimethylglycine dehydrogenase precursor DMGDH - Homo sapiens	6.3632	6.32166	5.76176	5.63366	81.1451	51.9016	1.56344	0.000140504	0.00136116
An03g02700	An00g10402	strong similarity to potassium transport protein Trk2 - Saccharomyces cerevisiae	8.72594	8.68162	9.28367	9.32532	416.965	632.312	0.659428	0.000141874	0.00137348
An12g05830	An00g13920	weak similarity to transcription regulator PRO1 - Sordaria macrospora	6.8917	6.80853	7.45881	7.4622	115.369	176.131	0.655017	0.000142184	0.00137553
An11g05180	An00g02944	strong similarity to lovF gene expression regulator At286 from patent WO200257456-A2 - Unclassified organism	9.31269	9.3914	8.71267	8.76117	653.502	426.652	1.5317	0.000142423	0.0013768
An02g09560	An00g11697	strong similarity to protein regulating gene expression PRGE-6 from patent WO9964596-A2 - Homo sapiens	9.23035	9.40724	8.61826	8.38111	638.612	361.96	1.76431	0.000142512	0.0013768
An01g12110	An00g04964	similarity to hypothetical protein YLL056c - Saccharomyces cerevisiae	5.12415	5.06962	6.06335	5.77139	34.2227	60.4374	0.56625	0.000142687	0.00137753
An18g05470	An00g03892	similarity to C-3 sterol dehydrogenase Erg26 - Saccharomyces cerevisiae	6.59883	6.97211	5.83587	5.52386	110.314	51.2637	2.15189	0.000142964	0.00137831
An04g07370	An00g05840	similarity to salicylate hydroxylase nahW - Pseudomonas stutzeri	6.07277	6.1113	6.67568	6.82268	68.2157	107.574	0.63413	0.000142891	0.00137831
An14g06810	An00g13329	strong similarity to hypothetical protein EAA65239.1 - Aspergillus nidulans	5.50464	5.64128	4.93432	4.9222	47.6023	30.4477	1.56341	0.00014332	0.00138079
An01g01660	An00g13517	weak similarity to alkyl salicylate esterase salE - Acinetobacter sp.	6.30012	6.54263	5.66795	5.67539	85.7091	50.9734	1.68145	0.000144721	0.00139333
An09g06680	An00g00167	citrate synthase citA - Aspergillus niger	11.5829	11.5177	12.1726	12.1364	2999.05	4558.89	0.657847	0.000145363	0.00139828
An15g01250	An00g05418	similarity to peptide chain release factor 2 PrfB - Streptomyces coelicolor	9.39294	9.20297	8.53937	8.63086	629.452	384.04	1.63903	0.000145436	0.00139828
An07g00760	An00g08316	strong similarity to formyl-CoA transferase from patent WO9816632-A1 - Oxalobacter formigenes	5.66413	5.68998	5.10512	4.98721	51.1638	33.0406	1.54851	0.000145538	0.00139831
An01g04670	An00g04698	similarity to hypothetical protein F10M23.90 - Arabidopsis thaliana	6.91682	6.83859	7.49405	7.47392	117.597	179.021	0.656888	0.000146586	0.0014074
An02g07660	An00g06595	strong similarity to streptomycin biosynthesis protein StrI-related protein - Deinococcus radiodurans	5.75984	5.84695	5.07652	5.20961	55.8465	35.3359	1.58045	0.000147131	0.0014107
An04g00230	An00g07110	strong similarity to ankyrin repeat protein Nuc-2 - Neurospora crassa [putative sequencing error]	8.29558	8.3853	9.0359	8.93079	324.132	506.123	0.640422	0.000147065	0.0014107
An06g01960	An00g10025	strong similarity to nitrilase NIT2 - Arabidopsis thaliana	7.39706	7.35065	8.34162	8.04572	165.864	292.779	0.566514	0.000147276	0.00141112
An11g00410	An00g04799	similarity to hypothetical protein SPAC15E1.10 - Schizosaccharomyces pombe	9.32105	9.38434	10.0356	9.93079	653.795	1012.13	0.64596	0.000147941	0.00141653
An01g13930	An00g05967	similarity to succinate dehydrogenase - Saccharomyces cerevisiae	11.6905	11.676	10.4108	10.8638	3288.58	1592.74	2.06473	0.000148316	0.00141914
An12g05280	An00g12509	weak similarity to esterase - Boophilus microplus	6.58936	6.26001	7.31552	7.62878	85.906	177.558	0.483819	0.000148834	0.00142313
An03g01130	An00g08900	strong similarity to hypothetical protein encoded by An07g06330 - Aspergillus niger	8.37848	8.49063	7.65468	7.8195	345.983	213.352	1.62165	0.000149617	0.00142964
An18g03020	An00g04715	similarity to hypothetical protein encoded by MUP24.12 - Arabidopsis thaliana	8.54168	8.47234	7.91903	7.89279	363.802	239.837	1.51687	0.000149845	0.00143084
An08g07810	An00g04218	similarity to flavin adenine dinucleotide synthase Fad1 - Saccharomyces cerevisiae	6.81308	6.88851	7.56055	7.43539	115.424	180.765	0.638529	0.000150215	0.00143168
An16g05570	An00g07163	strong similarity to aspartate transaminase - Sus scrofa	10.2907	10.3692	9.67734	9.74747	1287.15	838.929	1.53428	0.00015024	0.00143168
An11g09320	An00g12058	strong similarity to uridine kinase Urk1 - Saccharomyces cerevisiae	9.81081	9.88947	9.00061	9.22348	922.97	553.348	1.66797	0.00015006	0.00143168
An17g02090	An00g08680	strong similarity to homoserine kinase Thr1 - Saccharomyces cerevisiae	10.0063	10.0581	10.6784	10.6039	1047.1	1597.01	0.65566	0.00015041	0.00143232
An02g12770	An00g11159	strong similarity to succinate dehydrogenase Sdh1 - Saccharomyces cerevisiae	11.4459	11.5985	10.2187	10.6689	2941.21	1392.82	2.11169	0.000150978	0.00143675
An11g06820	An00g11602	strong similarity to salt tolerance protein Met22 - Saccharomyces cerevisiae	9.64375	9.53681	10.19	10.3163	770.836	1220.42	0.631614	0.000151793	0.00144353
An16g03550	An00g05613	similarity to protein fragment SEQ ID NO:17361 from patent EP1033405-A2 - Arabidopsis thaliana	6.59188	6.77945	5.7755	5.99467	102.94	59.1	1.7418	0.000152782	0.00145195
An04g04080	An00g05311	similarity to hypothetical negative acting factor related protein - Neurospora crassa	7.52925	7.67963	8.26312	8.24452	194.609	305.244	0.637553	0.000153662	0.00145932
An05g01170	An00g08881	strong similarity to arsenical resistance protein ArsH - Thiobacillus ferrooxidans	5.41014	5.40339	5.97838	6.1242	42.4227	66.3161	0.639705	0.000154032	0.00146184
An14g07160	An00g00624	hypothetical protein	5.73922	5.36715	4.62726	4.64812	46.9543	24.8934	1.88621	0.000155466	0.00147445
An15g05660	An00g03440	questionable ORF	5.72264	5.57809	7.39094	6.72963	50.2261	133.462	0.376332	0.000155915	0.00147771
An12g02160	An00g00101	hypothetical protein	4.47011	4.44488	5.08328	5.01976	21.9705	33.1633	0.662494	0.000157391	0.00148586
An15g03300	An00g00520	hypothetical protein	5.08072	4.8152	5.82067	5.68941	30.8662	54.0057	0.571536	0.000157261	0.00148586
An11g02180	An00g06717	strong similarity to 3,4-dihydroxyphenylacetate 2,3-dioxygenase hmgA - Aspergillus nidulans	5.66477	5.7139	5.0818	5.11561	51.6013	34.266	1.5059	0.000157413	0.00148586
An03g05020	An00g07399	strong similarity to carnitine/acylcarnitine translocase CACT - Homo sapiens	7.50269	7.42887	8.13235	8.04115	176.777	271.865	0.650237	0.000157312	0.00148586
An02g04510	An00g10687	strong similarity to protein required for completion of mitosis and maintenance of ploidy Mob1 - Saccharomyces cerevisiae	10.0806	10.0061	9.46757	9.38075	1055.21	686.999	1.53597	0.000157065	0.00148586
An12g07370	An00g12451	similarity to hypothetical protein CAE76230.1 - Neurospora crassa	6.79943	6.8551	7.44786	7.39959	113.556	171.697	0.661375	0.000157138	0.00148586
An16g08490	An00g08017	strong similarity to dolichyl-phosphate-D-mannose--protein O-mannosyltransferase Pmt4 - Saccharomyces cerevisiae	8.9296	9.02823	9.63588	9.56732	504.571	776.909	0.64946	0.000157607	0.00148669
An03g03670	An00g00780	hypothetical protein	4.85492	4.66258	5.461	5.42971	27.0725	43.5729	0.621315	0.000158525	0.00149434
An02g12250	An00g06968	strong similarity to alcohol dehydrogenase pan2 - Mus musculus	5.95992	6.06962	5.28835	5.41778	64.6585	40.8727	1.58195	0.000159279	0.00150044
An11g06140	An00g07899	strong similarity to delta-1-pyrroline-5-carboxylate dehydrogenase p5cdh - Homo sapiens	7.54922	7.66361	6.58163	5.95346	194.876	77.0404	2.52954	0.00015964	0.00150283
An12g02830	An00g13419	weak similarity to hypothetical methyltransferase adpE - Anabaena sp.	5.66034	5.92286	6.76198	6.54766	55.3919	100.763	0.549726	0.000159765	0.00150299
An15g05010	An00g02168	hypothetical protein	5.15611	5.16986	5.79317	5.72168	35.8273	54.095	0.662302	0.000159924	0.00150348
An01g14730	An00g03976	similarity to cis,cis-muconate lactonizing enzyme I TcMLE - Trichosporon cutaneum	7.79822	7.84012	8.84058	8.50933	225.842	408.715	0.552565	0.000160276	0.00150577
An02g07860	An00g06857	strong similarity to acetate regulatory DNA binding protein facB - Aspergillus nidulans	9.34424	9.25624	8.61434	8.71941	630.451	406.434	1.55118	0.000160438	0.00150629
An12g04660	An00g11800	strong similarity to thiamin-phosphate pyrophosphorylase/hydroxyethylthiazole kinase Thi6 - Saccharomyces cerevisiae	7.49256	7.59742	8.18986	8.43747	186.753	318.172	0.586956	0.000161652	0.00151666
An14g06620	An00g11066	strong similarity to snRNP protein Smx4 - Saccharomyces cerevisiae	11.5038	11.4334	10.8754	10.8776	2833.93	1879.99	1.50742	0.000162214	0.00152092
An14g03990	An00g08591	strong similarity to hexose transporter Hxt5 - Saccharomyces cerevisiae	6.86962	7.35771	5.96952	5.53383	138.493	53.88	2.57039	0.000162523	0.0015228
An02g00190	An00g04128	similarity to enantiomer-selective amidase amdA - Rhodococcus sp.	6.39755	6.3932	7.16398	6.97753	84.1782	134.434	0.626167	0.000162863	0.00152496
An02g12840	An00g02992	hypothetical protein [truncated ORF]	7.0022	7.2071	6.25956	6.42665	137.63	81.1828	1.6953	0.000163765	0.00153238
An11g02570	An00g03033	hypothetical protein [truncated ORF]	10.4178	10.1553	9.50071	9.54617	1249.02	735.939	1.69717	0.000164927	0.00154222
An01g06050	An00g01798	hypothetical protein	8.65252	8.60346	8.06614	7.98959	395.625	260.993	1.51585	0.000165394	0.00154555
An12g01360	An00g08742	strong similarity to hypothetical cytochrome P450 protein 2E4.050 - Neurospora crassa	9.375	9.41706	10.0196	9.95714	673.73	1015.78	0.663262	0.000165541	0.00154589
An04g01100	An00g09173	strong similarity to hypothetical protein SPAC227.14 - Schizosaccharomyces pombe	9.05004	8.93584	8.38504	8.21177	509.5	314.825	1.61836	0.000166335	0.00155227
An18g02770	An00g13648	weak similarity to hypothetical protein encoded by An07g09090 - Aspergillus niger	6.33006	6.59017	7.30064	7.18722	88.0417	151.579	0.580829	0.000166546	0.00155321
An02g13180	An00g07248	strong similarity to beta-1,3-exoglucanase lam1.3 - Trichoderma atroviride	5.28685	5.20764	4.66874	4.63168	37.982	25.1104	1.5126	0.00016765	0.00156142
An01g14540	An00g11553	similarity to hypothetical protein CAD37157.1 - Aspergillus fumigatus	4.77118	4.68669	4.08609	4.15384	26.5186	17.3874	1.52516	0.000167628	0.00156142
An06g01540	An00g11000	strong similarity to serine C-palmitoyltransferase chain Lcb1 - Saccharomyces cerevisiae	9.49498	9.45771	10.0689	10.0428	712.302	1064.43	0.669184	0.000169164	0.00157447
An12g07270	An00g06164	similarity to hypothetical protein encoded by An14g02930 - Aspergillus niger	5.54673	5.94945	7.54905	6.93317	53.7462	151.284	0.355267	0.000169453	0.00157612
An09g05360	An00g05544	similarity to hypothetical dCTP deaminase AF1108 - Archaeoglobus fulgidus	5.02276	5.09245	5.63018	5.76669	33.3036	51.9279	0.641343	0.000169732	0.00157766
An14g03530	An00g05088	similarity to integral membrane protein PTH11 from patent WO9913094-A2 - Magnaporthe grisea	5.97345	5.87285	6.50559	6.57222	60.6799	92.9838	0.652585	0.000169966	0.00157879
An01g02850	An00g00317	hypothetical protein	7.53398	7.5476	8.28318	8.11188	186.21	293.564	0.634309	0.000170402	0.00158074
An01g07530	An00g05222	similarity to monocarboxylate transporter MCT2 - Mesocricetus auratus	7.14583	7.12742	6.49163	6.58371	140.714	92.904	1.51462	0.000170397	0.00158074
An08g04390	An00g08482	strong similarity to glycine decarboxylase subunit H Fun40 - Saccharomyces cerevisiae	10.7091	10.6744	11.2673	11.2685	1653.99	2465.88	0.670748	0.000170584	0.00158138
An16g03740	An00g00162	cAMP-dependent protein kinase regulatory subunit pkaR - Aspergillus niger	8.77769	8.96772	8.22265	8.09711	468.761	286.002	1.63901	0.000171979	0.00159009
An18g06250	An00g10315	strong similarity to phosphopyruvate hydratase ENO1 - Candida albicans	13.0832	13.0736	13.6534	13.6477	8649.42	12859.3	0.672621	0.000171972	0.00159009
An14g01420	An00g10508	strong similarity to hypothetical membrane protein YMR221c - Saccharomyces cerevisiae	7.65617	7.73017	8.29218	8.27295	206.955	311.387	0.664622	0.000171879	0.00159009
An12g00370	An00g11988	strong similarity to U5 snRNP-specific 40 kDa protein - Homo sapiens	8.20712	8.33525	8.89824	8.88507	308.94	474.956	0.65046	0.00017182	0.00159009
An14g04040	An00g09148	strong similarity to hypothetical protein SPAC1093.01 with conserved domain PF01535 duf17p - Schizosaccharomyces pombe	8.77764	8.70165	9.38978	9.30698	427.459	651.844	0.655769	0.00017266	0.00159534
An12g07850	An00g08335	strong similarity to fumarate hydratase fumR - Rhizopus oryzae	10.5273	10.5745	11.2019	11.1081	1500.17	2280.27	0.657891	0.000172784	0.00159543
An18g02220	An00g04305	similarity to GTPase associated protein-22 from patent WO200031263-A2 - Homo sapiens	8.72269	8.69286	8.15307	8.09275	418.121	278.765	1.4999	0.000173016	0.00159652
An07g08650	An00g01581	hypothetical protein	7.52784	7.64472	6.98806	6.83421	192.175	120.354	1.59676	0.000173795	0.00160265
An14g06160	An00g10421	strong similarity to hypothetical protein encoded by An08g09580 - Aspergillus niger	6.40519	6.74008	5.35886	5.69036	95.1833	46.0334	2.0677	0.00017417	0.00160505
An13g01150	An00g04114	similarity to drainin phgA - Dictyostelium discoideum	7.99662	8.05095	8.58517	8.70717	260.256	400.642	0.649597	0.000174621	0.00160721
An08g08710	An00g07085	strong similarity to aminotriazole resistance protein Atr1 - Saccharomyces cerevisiae	5.34568	5.32568	5.98314	5.88662	40.3831	61.1755	0.66012	0.000174749	0.00160721
An15g05200	An00g13765	weak similarity to O-methyltransferase MdmC - Streptomyces mycarofaciens	5.73068	6.16307	7.12838	6.90667	61.6862	129.564	0.476105	0.000174663	0.00160721
An12g04990	An00g08415	strong similarity to glucitol 6-phosphate dehydrogenase gutD - Clostridium beijerinckii	6.43522	6.70771	5.81815	5.79588	95.1059	55.9867	1.69872	0.000175444	0.00161196
An01g08800	An00g08447	strong similarity to glutamine synthase Gln1 - Saccharomyces cerevisiae	13.5032	13.5087	12.8991	12.9543	11632.8	7786.17	1.49403	0.000175496	0.00161196
An13g03060	An00g09892	strong similarity to ATP-binding cassette multidrug transport protein atrB - Aspergillus nidulans	6.67674	6.75976	5.97193	6.13567	105.292	66.4316	1.58496	0.000175943	0.001615
An01g08150	An00g03916	similarity to carbonyl reductase CBR - Homo sapiens	4.39296	4.66257	5.35269	5.70248	23.0671	46.1285	0.500061	0.000176817	0.00162196
An12g08630	An00g07752	strong similarity to cytochrome P450 monooxygenase TRI11 - Fusarium sporotrichioides	5.49199	5.54512	6.46364	6.16799	45.8406	79.6617	0.575441	0.000177702	0.00162853
An16g06720	An00g08556	strong similarity to HC-toxin peptide synthase HTS - Cochliobolus carbonum	6.37443	6.24095	6.98592	6.90586	79.2143	123.288	0.642515	0.000177766	0.00162853
An04g05380	An00g07461	strong similarity to cell wall antigen 6C5 from patent WO200048620-A1 - Candida albicans	9.87422	9.93079	9.32367	9.32597	957.089	641.285	1.49245	0.000179277	0.0016413
An02g10480	An00g03958	similarity to chloride peroxidase cpo - Leptoxyphium fumago	4.81783	4.62449	5.43906	5.37049	26.3761	42.3642	0.622604	0.000179839	0.00164478
An12g02810	An00g10118	strong similarity to O-methyltransferase omtB - Aspergillus flavus	4.51945	4.36935	5.19873	5.57533	21.772	41.8463	0.520284	0.000179892	0.00164478
An03g06480	An00g11119	strong similarity to Steroid monooxygenase smo - Rhodococcus rhodochrous	5.55333	5.74578	6.2998	6.35712	50.1979	80.363	0.62464	0.000180298	0.00164741
An11g03730	An00g13053	weak similarity to integral membrane protein PTH11 from patent WO9913094-A2 - Magnaporthe grisea	6.327	6.14929	5.42735	5.59644	75.4864	45.6295	1.65433	0.000182276	0.0016644
An12g07240	An00g11429	similarity to hypothetical protein AAM35689.1 - Xanthomonas axonopodis	4.91985	5.02842	5.65705	5.55329	31.4314	48.6772	0.64571	0.0001825	0.00166536
An07g10260	An00g12209	weak similarity to F-box-WD40 repeat protein Fbxw6 - Mus musculus	7.59457	7.67537	6.92765	6.56711	198.772	107.439	1.85009	0.000183415	0.00167262
An12g03600	An00g07913	strong similarity to diacylglycerol acyltransferase DAGAT - Arabidopsis thaliana	8.85878	8.85417	9.51894	9.40353	463.515	704.88	0.657581	0.000183916	0.0016761
An02g00120	An00g02082	hypothetical protein	9.60275	9.57771	8.85664	8.45423	770.808	403.223	1.91161	0.000185534	0.00168974
An15g02420	An00g04183	similarity to eukaryotic translation initiation factor eIF2B subunit 3 - Homo sapiens	7.15616	7.00067	7.82526	7.69158	135.149	216.529	0.624163	0.000185876	0.00169127
An08g05720	An00g13526	similarity to protein SEQ ID NO:1444 from patent WO200157190-A2 - Homo sapiens	7.64823	7.75744	7.11476	7.08716	208.346	137.278	1.51769	0.000185944	0.00169127
An18g00170	An00g13080	weak similarity to kinesin - Syncephalastrum racemosum	10.0154	9.90382	9.37979	9.26587	995.717	640.4	1.55483	0.000186236	0.00169282
An12g03040	An00g05809	similarity to ribonuclease H1 Rnh1 - Mus musculus	6.87838	6.64105	5.47244	5.90476	108.362	51.5749	2.10106	0.000186444	0.00169361
An03g03010	An00g13010	similarity to hypothetical serine/threonine protein phosphatase topA - Fervidobacterium islandicum	8.9726	8.92483	8.39527	8.26877	494.119	322.247	1.53336	0.000187542	0.00170248
An05g00020	An00g13892	weak similarity to transcription factor Ume6 - Saccharomyces cerevisiae	5.06475	5.0847	5.65641	5.86988	33.7012	54.3098	0.620536	0.000188202	0.00170736
An16g03330	An00g13603	weak similarity to endo-1,4-beta-xylanase CAA93120.1 - Ascochyta pisi	14.6692	14.6954	14.1197	14.1137	26291.1	17764.8	1.47996	0.000188907	0.00171265
An07g00520	An00g08469	strong similarity to glutathione transferase GTH5 - Arabidopsis thaliana	6.52615	6.56733	7.21918	7.09688	93.4901	142.818	0.654611	0.000189288	0.00171499
An02g07390	An00g01352	strong similarity to essential protein	7.51282	7.51917	6.88869	6.97404	183.038	122.053	1.49966	0.000189721	0.0017178
An18g01540	An00g11946	strong similarity to trichothecene 3-O-acetyltransferase TRI101 - Fusarium sporotrichioides	5.1909	4.93472	5.77312	5.84424	33.4239	56.0515	0.596307	0.000189881	0.00171814
An07g10040	An00g07635	strong similarity to coproporphyrinogen oxidase III Hem13 - Saccharomyces cerevisiae	7.35487	7.24499	7.91937	8.15264	157.579	262.469	0.600371	0.000190231	0.0017202
An02g02520	An00g11799	strong similarity to thiamin biosynthesis protein thi-4 - Neurospora crassa	7.53126	7.9039	8.71929	8.571	210.485	400.357	0.525745	0.000190819	0.0017244
An10g00230	An00g08473	strong similarity to glutathione-independent formaldehyde dehydrogenase fdhA - Pseudomonas putida	6.28629	6.18277	5.656	5.50843	75.2975	47.9085	1.57169	0.000191937	0.00173226
An10g00180	An00g13682	weak similarity to hypothetical protein encoded by An02g10900 - Aspergillus niger	6.31538	6.31871	5.53637	5.74241	79.7298	49.8455	1.59954	0.000191875	0.00173226
An05g02250	An00g05002	similarity to hypothetical serine-threonine rich protein - Schizosaccharomyces pombe	8.90795	9.00821	9.53463	9.5715	497.336	751.205	0.662051	0.000192531	0.00173547
An05g00040	An00g13097	weak similarity to leukocyte common antigen precursor CD45 - Rattus norvegicus	8.07296	8.29692	7.47256	7.50103	291.012	179.37	1.62241	0.00019254	0.00173547
An16g06940	An00g08645	strong similarity to high-affinity potassium uptake transporter trk1 - Schwanniomyces occidentalis [putative frameshift]	5.4143	5.35109	4.80406	4.81407	41.7207	28.0332	1.48826	0.000193068	0.0017391
An01g13790	An00g12621	weak similarity to homeodomain protein Prep-1 - Homo sapiens	9.51736	9.31088	8.36069	8.67958	682.232	367.127	1.8583	0.000194857	0.00175409
An04g09290	An00g07966	strong similarity to DNA binding regulatory protein amdX - Aspergillus nidulans	6.65146	7.13801	8.34902	7.96781	118.993	285.712	0.41648	0.000195246	0.00175646
An01g05260	An00g07893	strong similarity to DEAH protein Mph1 - Saccharomyces cerevisiae	7.2869	7.39976	6.76892	6.68567	162.392	105.954	1.53266	0.000196343	0.00176519
An03g01870	An00g06307	similarity to hypothetical cysteine-binding protein fliY - Haloferax volcanii	5.49672	5.72163	4.9413	4.82416	48.8124	29.5018	1.65456	0.000197993	0.00177888
An15g04480	An00g13815	similarity to hypothetical protein B13C5.110 - Neurospora crassa	10.8954	10.8642	10.2909	10.3339	1884.28	1271.58	1.48184	0.000198473	0.00178206
An02g03270	An00g09717	strong similarity to methylenetetrahydrofolate reductase Met13 - Saccharomyces cerevisiae	9.30899	9.53639	10.2741	10.1006	686.299	1166	0.588595	0.000199629	0.00179128
An08g03300	An00g09918	strong similarity to multidrug resistance protein Pdr5p from patent WO200052144-A1 - Saccharomyces cerevisiae	6.16083	6.80354	5.23171	4.99298	89.399	34.5915	2.58442	0.000200581	0.00179867
An01g09560	An00g08252	strong similarity to Fe(II)-dependent sulfonate/alpha-ketoglutarate dioxygenase YLL057c - Saccharomyces cerevisiae	4.3246	4.24744	5.21768	4.92428	19.5084	33.6138	0.580369	0.000202374	0.00181359
An02g09030	An00g13534	hypothetical protein	9.58103	9.78513	9.01639	8.80522	822.05	481.304	1.70796	0.000202948	0.00181756
An09g03030	An00g08466	strong similarity to glutathione synthase Gsh2 - Saccharomyces cerevisiae [putative sequencing error]	8.14002	8.2236	8.743	8.88393	290.382	449.901	0.645436	0.000203586	0.00182211
An07g06150	An00g09544	strong similarity to lanosterol synthase erg7p - Schizosaccharomyces pombe	5.22309	5.1306	6.36162	5.93422	36.1731	70.9102	0.510125	0.000204061	0.0018252
An14g02160	An00g06955	strong similarity to alcohol dehydrogenase adhA - Sinorhizobium meliloti	7.35114	7.52902	6.82005	6.69637	173.655	108.249	1.60422	0.000204458	0.00182662
An18g05000	An00g08682	strong similarity to host infection protein cap20 - Colletotrichum gloeosporioides	11.1953	11.3557	11.8849	11.9368	2478.93	3850.61	0.643775	0.000204481	0.00182662
An13g01430	An00g00003	hypothetical protein	5.77254	5.54943	4.97718	4.76354	50.5972	29.2499	1.72982	0.000204759	0.00182677
An11g09350	An00g09771	strong similarity to mitochondrial NADH dehydrogenase ndh64 - Neurospora crassa	8.64416	8.77956	8.12688	8.03404	419.306	270.683	1.54907	0.000204685	0.00182677
An08g03850	An00g10804	strong similarity to quinate transport protein qutD - Aspergillus nidulans	4.76601	4.72496	5.36255	5.28507	26.8247	40.0523	0.669741	0.000205612	0.00183204
An12g02960	An00g13280	hypothetical protein	4.72109	5.00539	6.62089	5.95689	29.1059	78.1887	0.372252	0.000205608	0.00183204
An14g02370	An00g11635	strong similarity to nucleoside diphosphatase Ynd1 - Saccharomyces cerevisiae	7.23489	7.3032	7.89799	7.81676	154.241	231.902	0.665112	0.00020587	0.00183317
An14g03070	An00g07374	strong similarity to carbohydrate oxidase CHO from patent WO9931990-A1 - Microdochium nivale	5.67994	5.67071	6.21197	6.26997	51.1026	75.6343	0.675654	0.000206637	0.00183883
An13g00400	An00g10844	strong similarity to regulator subunit of trehalose-6-phosphate synthase/phosphatase complex Tps3 - Saccharomyces cerevisiae	8.23066	8.35849	7.71311	7.58189	313.989	200.505	1.56599	0.000207506	0.00184539
An07g03850	An00g11820	strong similarity to transaldolase Tal1 - Saccharomyces cerevisiae	12.5242	12.5102	13.0528	13.1154	5862.1	8683.55	0.675081	0.000208305	0.00185132
An14g03090	An00g08429	strong similarity to glucose/galactose transporter gluP - Brucella abortus	6.54855	6.21714	7.77749	7.31881	83.4503	187.163	0.44587	0.000209932	0.00186459
An09g03070	An00g07046	strong similarity to alpha-glucan synthase mok1p - Schizosaccharomyces pombe	8.3671	8.74189	9.39809	9.50031	375.975	699.026	0.537857	0.000211424	0.00187665
An15g03750	An00g03738	similarity to adhesion protease from patent WO0109293-A - Homo sapiens	7.11039	6.96182	6.43599	6.39838	131.244	85.4603	1.53573	0.000211767	0.00187851
An16g07580	An00g08127	strong similarity to EST an_2194 - Aspergillus niger	8.44028	8.42137	9.10954	9.47353	345.089	626.658	0.550681	0.000211914	0.00187862
An13g02080	An00g07207	strong similarity to ATP-hydrolyzing 5-oxoprolinase - Rattus norvegicus	4.45399	4.41332	5.82484	5.28656	21.6104	47.0362	0.459443	0.000212248	0.00188039
An11g05390	An00g11536	similarity to hypothetical protein BAC69913.1 - Streptomyces avermitilis	5.35138	5.46133	6.18622	5.99287	42.4108	68.0983	0.622787	0.00021373	0.00189233
An12g07750	An00g05896	similarity to hypothetical serine repeat antigen BAA78500.1 - Plasmodium falciparum	7.06754	7.20391	9.27581	10.8664	140.626	1075.73	0.130727	0.000214138	0.00189473
An01g00100	An00g10788	strong similarity to pyruvate dehydrogenase beta chain precursor Pdb1 - Saccharomyces cerevisiae	11.0617	11.1132	11.7083	11.6255	2175.99	3251.44	0.66924	0.000215025	0.00190138
An04g00800	An00g06602	strong similarity to hypothetical protein B13I18.170 - Neurospora crassa	8.2985	8.48198	7.61197	7.76613	335.517	206.365	1.62584	0.000215188	0.00190162
An14g05370	An00g07459	strong similarity to cell surface ferroxidase precursor Fet3 - Saccharomyces cerevisiae	5.63806	5.76444	5.09962	5.10849	52.0293	34.3932	1.51278	0.000215709	0.00190502
An14g03080	An00g04436	similarity to hypothetical membrane protein YDL218w - Saccharomyces cerevisiae	9.39898	9.31643	8.43175	7.82968	656.07	280.279	2.34078	0.000215951	0.00190596
An14g06640	An00g09958	strong similarity to N-acetylglucosaminyl-phosphatidylinositol deacetylase PIGL - Rattus norvegicus	8.22672	8.27658	7.71452	7.6108	304.785	202.623	1.5042	0.0002169	0.00191313
An02g07430	An00g08679	strong similarity to homoserine dehydrogenase YJR139c - Saccharomyces cerevisiae	9.84215	9.76085	10.3731	10.3706	892.371	1325.07	0.673451	0.000217059	0.00191332
An04g05620	An00g06862	strong similarity to acetate--CoA ligase facA - Aspergillus nidulans	11.1904	11.4182	10.642	10.5732	2528.9	1560.33	1.62075	0.00022053	0.00194185
An13g03310	An00g08642	strong similarity to high-affinity nicotinic acid permease Tna1 - Saccharomyces cerevisiae	4.97973	4.78199	5.71406	5.52422	29.4635	49.1508	0.599451	0.000220574	0.00194185
An11g03960	An00g05052	similarity to integral membrane protein PTH11 - Magnaporthe grisea	5.6287	5.54266	5.03777	4.94353	48.0239	31.7932	1.51051	0.000222214	0.00195478
An14g03660	An00g11676	strong similarity to protein fragment SEQ ID NO:22357 from patent EP1033405-A2 - Arabidopsis thaliana	10.349	10.4922	9.83505	9.69929	1370.6	871.386	1.5729	0.000222321	0.00195478
An08g00370	An00g07634	strong similarity to copper transport protein HAH1 - Homo sapiens	10.3219	10.3649	10.9208	10.8825	1299.19	1913.06	0.679118	0.000223554	0.00196438
An01g02930	An00g04584	similarity to hypothetical protein encoded by An12g09280 - Aspergillus niger	6.32286	6.75662	5.61824	5.53373	93.0374	47.7023	1.95038	0.000223933	0.00196648
An15g07110	An00g08675	strong similarity to homocysteine S-methyltransferase AtHMT-1 - Arabidopsis thaliana	7.70709	7.69384	8.2376	8.26531	208.003	304.744	0.682551	0.000224613	0.00196998
An04g00480	An00g13846	similarity to hypothetical protein CAE85614.1 - Neurospora crassa	8.9914	8.92846	9.50119	9.63091	497.975	757.997	0.656962	0.000224553	0.00196998
An04g02610	An00g11165	strong similarity to succinate-semialdehyde dehydrogenase NAD(P)+ gabD - Escherichia coli	7.86718	8.09346	8.64606	8.68313	252.532	405.791	0.622319	0.000226492	0.00198521
An16g04170	An00g06868	strong similarity to acetolactate synthase protein from patent EP257993-A - Saccharomyces cerevisiae	9.25875	9.37667	9.88135	9.96308	638.132	970.253	0.657696	0.000227072	0.0019878
An18g04870	An00g12429	weak similarity to death-associated protein kinase DAPK - Homo sapiens	9.426	9.36135	9.93329	9.99345	672.632	998.331	0.673757	0.000226938	0.0019878
An02g00660	An00g11509	similarity to hypothetical protein CAC18275.2 - Neurospora crassa	7.82983	7.86264	7.29795	7.11626	230.119	147.759	1.55739	0.000227355	0.00198904
An17g01150	An00g06910	strong similarity to acyl-CoA dehydrogenase MCAD - Rattus norvegicus	9.4914	9.50574	8.91256	8.97016	723.359	491.608	1.47142	0.000227835	0.00199199
An02g07710	An00g04986	similarity to hypothetical protein encoded by Z2629 - Escherichia coli	7.20242	7.24606	7.92268	7.76516	149.525	229.75	0.650815	0.000229053	0.00200138
An03g00400	An00g06079	similarity to heat shock protein Hsp42 - Saccharomyces cerevisiae	8.4579	8.25326	9.09296	9.45016	327.552	618.042	0.529984	0.000229674	0.00200556
An02g05840	An00g08076	strong similarity to enoyl CoA hydratase phaA - Pseudomonas putida	7.85379	7.68968	7.17357	7.11248	218.538	141.34	1.54618	0.000231501	0.00202025
An02g13290	An00g05771	similarity to transcription factor Arg81 - Saccharomyces cerevisiae	5.33155	5.44453	5.94703	6.02477	41.8757	63.3777	0.660732	0.00023173	0.00202099
An18g06160	An00g05828	similarity to RNA polymerase II suppressor protein Srb5 - Saccharomyces cerevisiae	8.73275	8.64763	8.14664	8.04715	413.055	273.785	1.50868	0.00023204	0.00202243
An13g00550	An00g11980	strong similarity to tyr-inhibited DAHP synthase aroF - Aspergillus nidulans	11.0473	11.1175	10.5347	10.5072	2168.44	1469.35	1.47579	0.000232742	0.00202729
An11g06770	An00g11745	strong similarity to skin cell protein from patent WO9955865-A1 - Rattus sp.	7.39733	7.19078	7.95333	7.95005	156.939	247.57	0.633916	0.000233196	0.00202998
An08g08250	An00g07149	strong similarity to aryl-alcohol oxidase precursor aao - Pleurotus pulmonarius	4.807	4.76445	5.73158	5.41493	27.5833	47.6122	0.579334	0.000234227	0.00203768
An01g12350	An00g04597	similarity to hypothetical protein encoded by An15g02640 - Aspergillus niger [truncated ORF]	5.43972	5.37535	5.94323	6.00446	42.4454	62.8501	0.675343	0.000236347	0.00205486
An08g01160	An00g12606	weak similarity to heparin sulfate proteoglycan syndecan Sdc - Drosophila melanogaster	7.93366	8.05073	7.42195	7.25437	254.619	161.81	1.57357	0.000236499	0.0020549
An16g03110	An00g08657	strong similarity to histone acetyl transferase hMOF - Homo sapiens	7.83402	7.81434	7.30127	7.20037	226.627	152.305	1.48798	0.000237319	0.00206074
An03g04190	An00g00306	similarity to cellulase	8.84739	9.25204	9.99037	9.9252	529.951	994.471	0.532897	0.000238335	0.00206828
An08g01860	An00g05727	strong similarity to ROK1-suppressor SUR1 - Candida albicans	7.86171	8.14626	8.71674	8.86462	256.708	442.852	0.57967	0.000238684	0.00207002
An08g03890	An00g09414	strong similarity to hypothetical superoxid Cu/Zn dismutase B24P7.320 - Neurospora crassa	7.90477	7.49128	6.12138	6.65184	207.652	83.6681	2.48185	0.000238909	0.0020707
An11g11260	An00g10705	strong similarity to protein-L-isoaspartate(D-aspartate) O-methyltransferase PCMT1 - Mus musculus	7.96828	8.07906	7.37399	7.05282	260.235	148.406	1.75354	0.000241036	0.00208783
An12g08230	An00g12156	strong similarity to zinc-finger protein flbC - Aspergillus nidulans	6.93937	7.44018	6.1841	6.08889	145.995	70.3507	2.07524	0.000241666	0.00209199
An18g03430	An00g04164	similarity to EST n1a10a1.r1 - Aspergillus nidulans	9.09426	9.25718	8.22106	7.59481	578.318	240.174	2.40791	0.000242033	0.00209258
An12g01190	An00g11215	strong similarity to syntaxin-related protein (T-SNARE) Sso2 - Saccharomyces cerevisiae	7.71121	8.07063	8.90877	8.70057	237.357	447.166	0.530804	0.000241931	0.00209258
An08g07490	An00g03687	similarity to acetate regulatory DNA binding protein facB - Aspergillus nidulans	8.07014	8.12886	7.53175	7.56075	274.279	186.917	1.46739	0.000244312	0.00210975
An04g05740	An00g03834	similarity to arylamine N-acetyltransferase NAT1 - Homo sapiens	7.3614	7.27894	7.86798	8.02835	159.805	246.965	0.647076	0.00024432	0.00210975
An04g06730	An00g05158	similarity to mannosyltransferases Ttp1 - Saccharomyces cerevisiae	7.13847	7.19619	7.90548	7.71613	143.741	224.536	0.640169	0.000246511	0.00212654
An02g11940	An00g07082	strong similarity to aminopeptidase METPRO02 from patent EP939131-A2 - Homo sapiens	10.5202	10.4432	11.0608	11.0242	1429.89	2109.24	0.677919	0.000246569	0.00212654
An16g04770	An00g06981	strong similarity to aldo/keto reductase Gcy1 - Saccharomyces cerevisiae	7.9994	8.10107	8.78085	8.60918	265.071	414.439	0.63959	0.000247012	0.00212905
An16g06800	An00g08056	strong similarity to endoglucanase eglB - Aspergillus niger	6.48971	6.42842	6.99008	7.12112	87.9778	133.029	0.661342	0.000249276	0.00214725
An15g06120	An00g06379	similarity to TRAF5 - Mus musculus	7.19021	7.36396	6.68158	6.60862	155.104	100.086	1.5497	0.000252797	0.00217623
An12g05020	An00g04385	similarity to hydrophobin HFBI - Trichoderma reesei	10.7005	10.6075	10.0602	9.80163	1611.27	976.115	1.6507	0.000253198	0.002177
An16g08100	An00g05596	similarity to hypothetical ureidoglycolate hydrolase SPAC19G12.04 - Schizosaccharomyces pombe	7.9244	7.87543	8.49621	8.42312	238.842	352.057	0.678419	0.00025316	0.002177
An16g06420	An00g09983	strong similarity to n-alkane-inducible cytochrome P450 protein ALK1 - Yarrowia lipolytica [putative frameshift]	5.99575	6.01861	5.42728	5.16281	64.3193	39.2615	1.63823	0.000253459	0.0021778
An08g10210	An00g13555	weak similarity to suppressor protein SEF1 - Kluyveromyces lactis	6.43489	6.81237	5.80082	5.70528	98.6078	53.9312	1.8284	0.000253602	0.0021778
An18g04670	An00g06357	similarity to UDP-N-acetylglucosamine transporter SLC35A3 - Homo sapiens	8.73936	8.9592	8.19591	7.9846	461.209	272.527	1.69235	0.000254346	0.00218285
An11g09680	An00g04073	similarity to dihydrofolate reductase dfr1p - Schizosaccharomyces pombe	6.47009	6.77547	7.36747	7.39858	98.5497	166.921	0.590397	0.000257123	0.00220533
An16g07970	An00g03849	similarity to autocrine motility factor receptor Amfr - Mus musculus	8.034	8.03977	8.55701	8.60038	262.63	382.335	0.686909	0.000257926	0.00220951
An16g04970	An00g07129	strong similarity to arginine-specific carbamoyl-phosphate synthase subunit Cpa2 - Saccharomyces cerevisiae	6.10871	6.1704	6.67247	6.70811	70.5003	103.271	0.682674	0.000257852	0.00220951
An04g06880	An00g04450	similarity to hypothetical myoinositol-dehydrogenase spcB - Streptomyces spectabilis	6.02966	6.65099	5.05766	5.16639	81.0268	34.5838	2.34291	0.000259146	0.0022186
An12g00760	An00g10528	strong similarity to hypothetical nicotinate phosphoribosyltransferase Npt1 - Saccharomyces cerevisiae	7.74738	7.73256	8.36319	8.25477	213.778	317.14	0.674079	0.000259716	0.00222212
An07g03220	An00g03995	strong similarity to hypothetical conserved protein 3H10.120 - Neurospora crassa [putative sequncing errors]	11.124	10.9605	10.4599	10.3425	2108.85	1352.31	1.55944	0.000260454	0.00222708
An01g07480	An00g07965	strong similarity to DNA binding protein dna2p - Schizosaccharomyces pombe	7.43789	7.48887	6.89809	6.93538	176.482	120.822	1.46069	0.00026097	0.00223012
An14g06340	An00g08700	strong similarity to hydroxyacylglutathione hydrolase RSP29 - Rattus norvegicus	10.2675	10.5035	9.44979	9.70425	1337.67	763.785	1.75137	0.000263497	0.00225034
An04g03940	An00g08612	strong similarity to high affinity methionine permease Mup1 - Saccharomyces cerevisiae	5.88078	6.11161	7.09311	6.73404	63.8315	120.557	0.529471	0.000264076	0.00225391
An13g03680	An00g07009	strong similarity to allantoate permease Dal5 - Saccharomyces cerevisiae	6.32974	5.94722	7.17153	6.96285	70.4476	134.102	0.525327	0.000266443	0.00227273
An04g03360	An00g06885	strong similarity to acidic Ca(2+)-independent phospholipase A2 aiPLA2 - Rattus norvegicus	11.5236	11.4673	12.0272	12.0521	2887.21	4210.26	0.685755	0.000266623	0.00227288
An12g04770	An00g12603	weak similarity to helicase-like transcription factor HLTF-1 - Homo sapiens	3.93754	3.9709	4.4795	4.50499	15.5002	22.5061	0.688714	0.000268207	0.00228499
An11g03680	An00g07534	strong similarity to cinnamyl alcohol dehydrogenase CAD - Eucalyptus gunnii	4.43596	4.40292	5.19992	5.70776	21.3985	43.8297	0.48822	0.000268692	0.00228773
An04g06600	An00g04162	similarity to EST SEQ ID NO:6881 from patent WO200056762-A2 - Aspergillus oryzae	7.33139	7.16898	6.52759	6.66979	152.238	96.9176	1.5708	0.000270541	0.00230207
An14g05760	An00g07673	strong similarity to cyclohexanol dehydrogenase chnA - Acinetobacter sp.	7.22469	7.24882	6.68347	6.45088	150.827	94.8237	1.59061	0.000271662	0.0023102
An02g06320	An00g08704	strong similarity to 3-hydroxy-3-methylglutaryl-CoA synthase Erg13 - Saccharomyces cerevisiae	9.61012	9.77206	10.299	10.5305	826.626	1365.05	0.605566	0.000272899	0.00231931
An01g14290	An00g09063	strong similarity to hypothetical protein F12K21.21 - Arabidopsis thaliana	8.54405	8.7901	9.32395	9.39588	406.489	657.074	0.618635	0.000274659	0.00233285
An11g04840	An00g09605	strong similarity to L-proline-analogue resistance gene Mpr1 - Saccharomyces cerevisiae	7.19512	7.10306	6.2818	6.55583	141.935	85.5571	1.65895	0.000275527	0.0023388
An09g01820	An00g06766	strong similarity to 4-coumarate-CoA ligase 4CL - Arabidopsis thaliana	5.75965	5.51819	6.28746	6.38066	49.8292	80.6756	0.617648	0.000275799	0.00233913
An08g05350	An00g08978	strong similarity to hypothetical protein encoded by An18g00300 - Aspergillus niger	6.26253	6.55443	5.44097	5.68409	84.9465	47.2594	1.79745	0.000276209	0.00233913
An13g00590	An00g10240	strong similarity to peroxisomal acetyl-CoA C-acyltransferase POT1 - Yarrowia lipolytica	8.33204	8.12015	7.31648	7.57135	299.434	174.117	1.71973	0.000276402	0.00233913
An17g02030	An00g11257	strong similarity to 2-acyltransferase from patent WO9413814-A - Zea mays	8.1166	8.15167	7.60615	7.59314	280.943	193.964	1.44842	0.000276224	0.00233913
An18g00750	An00g13936	similarity to diagnostic protein	5.83266	6.1919	5.22855	5.07688	64.5472	35.5732	1.81449	0.000276301	0.00233913
An02g14010	An00g02279	hypothetical protein	10.2787	10.6284	9.65323	9.64231	1402.27	802.172	1.74809	0.000276714	0.00234036
An04g00710	An00g02080	weak similarity to hypothetical protein CAC28773.2 - Neurospora crassa	5.06542	5.26007	4.55562	4.49597	35.8212	23.0357	1.55503	0.000277198	0.00234304
An09g03940	An00g09508	strong similarity to ketol-acid reductoisomerase ilv-2 - Neurospora crassa	12.3683	12.2106	12.8703	12.9064	5006	7582.08	0.660242	0.000279643	0.00236227
An11g00300	An00g10937	strong similarity to salicylate 1-monooxygenase - Pseudomonas putida	5.934	6.11628	6.74234	7.12997	65.1249	122.459	0.531809	0.000279871	0.00236278
An11g11050	An00g08098	strong similarity to enzyme activator protein Skt5 - Saccharomyces cerevisiae	8.29997	8.54741	9.07545	9.19124	343.387	561.579	0.611466	0.000280319	0.00236513
An07g01540	An00g09362	strong similarity to hypothetical protein YMR200w - Saccharomyces cerevisiae	9.51691	9.52661	8.95325	9.01291	735.083	506.031	1.45264	0.000283081	0.002387
An18g05220	An00g08381	strong similarity to gamma-butyrobetaine hydroxylase - Pseudomonas sp.	8.01005	8.15279	8.82303	8.65006	270.863	426.543	0.63502	0.000283494	0.00238903
An14g03430	An00g09846	strong similarity to monooxygenase moxY - Aspergillus parasiticus	5.46224	5.45347	4.72267	4.92547	43.952	28.3263	1.55163	0.00028437	0.00239415
An16g05320	An00g11941	strong similarity to cytochrome P450 trichodiene oxygenase TRI4 - Fusarium sporortrichoides	7.24051	7.41639	6.68638	6.39873	160.725	93.2192	1.72416	0.000284443	0.00239415
An08g08410	An00g13580	weak similarity to Arg/Abl-interacting protein ArgBP2b - Homo sapiens	4.84986	4.59262	5.38024	5.50838	26.3776	43.5411	0.605808	0.000288192	0.00242425
An16g00910	An00g10991	strong similarity to sequence 385 from patent WO0100842 - Corynebacterium glutamicum	6.8843	6.70771	7.80613	7.46866	111.122	199.107	0.558105	0.00028858	0.00242605
An12g01210	An00g10220	strong similarity to peptide transport protein Ptr2 - Saccharomyces cerevisiae	9.00537	8.76628	9.53176	9.5913	473.043	755.625	0.626029	0.000290746	0.00244167
An12g07550	An00g13457	weak similarity to regulator protein Cbp4 - Saccharomyces cerevisiae	9.07472	9.19846	8.39675	8.5792	562.845	359.034	1.56767	0.000290787	0.00244167
An04g06430	An00g06567	similarity to zinc finger protein BMZF3 from patent WO9962951-A1 - Homo sapiens	6.26977	6.81585	5.36751	5.50985	93.2355	43.3717	2.14969	0.000290994	0.00244194
An05g00340	An00g07539	strong similarity to cis-epoxysuccinate hydrolase (LMGP-18079) from patent EP911392-A1 - Rhodococcus rhodochrous	5.96936	6.18588	6.92863	6.71304	67.5376	113.051	0.597407	0.000292126	0.00244997
An03g01660	An00g12069	strong similarity to vacuolar aminopeptidase Y Ape3 - Saccharomyces cerevisiae	10.4355	10.5228	9.95193	9.8118	1427.37	943.491	1.51286	0.000292984	0.00245569
An15g07220	An00g06418	similarity to transcription activator Upc2 - Saccharomyces cerevisiae	7.17761	7.34332	8.11598	7.8696	153.327	254.724	0.601932	0.000293347	0.00245726
An16g04160	An00g11386	strong similarity to galactokinase Gal1 - Saccharomyces cerevisiae	8.95134	9.11281	9.68474	9.60131	523.511	799.541	0.654765	0.000294179	0.00246276
An01g13750	An00g12968	similarity to hypothetical DNA repair system protein alkB - Xanthomonas axonopodis	5.41026	5.60338	4.89523	4.87463	45.4693	29.5468	1.53889	0.000295001	0.00246816
An11g09890	An00g09667	strong similarity to mannosyltransferase 1 PMT1 - Candida albicans	8.8342	8.8334	9.39632	9.33919	456.287	660.654	0.690659	0.000295415	0.00247015
An08g09000	An00g12011	strong similarity to ubiquitin like protein Dsk2 - Saccharomyces cerevisiae	8.50852	8.41943	8.98849	9.05891	353.11	520.48	0.678431	0.000295936	0.00247303
An12g02460	An00g07038	strong similarity to alpha-amylase - Aspergillus niger	8.3036	8.41089	8.90012	8.93074	327.93	482.85	0.679155	0.000297128	0.00248013
An15g00810	An00g10429	similarity to hypothetical zinc-finger protein CAC28841.2 - Neurospora crassa	3.95474	4.00067	4.62085	4.48833	15.7547	23.5	0.670411	0.00029714	0.00248013
An13g01750	An00g00140	acid phosphatase aphA - Aspergillus niger	7.09785	6.97086	7.63348	7.58351	131.085	195.158	0.671685	0.00029736	0.00248048
An14g00670	An00g07065	strong similarity to acetamidase amdS - Aspergillus nidulans	5.85089	5.73266	5.24922	5.09834	55.3985	36.0963	1.53474	0.000299719	0.00249867
An11g04550	An00g11719	strong similarity to pyruvate dehydrogenase alpha subunit E1 alpha Pda1 - Saccharomyces cerevisiae	7.44104	7.59397	6.95723	6.83757	183.229	119.213	1.53699	0.000300218	0.00249985
An02g07340	An00g13166	similarity to hypothetical protein CAE76294.1 - Neurospora crassa	6.55394	6.73338	7.53481	7.2692	99.9864	169.132	0.591175	0.000300203	0.00249985
An08g01440	An00g04777	similarity to hypothetical protein SCD19.11 - Streptomyces coelicolor	5.70026	5.765	6.24403	6.32922	53.1732	78.0662	0.68113	0.000302383	0.00251489
An01g09580	An00g11860	strong similarity to transcription regulator of maltose utilization amyR - Aspergillus nidulans	6.0879	6.02654	6.66625	6.5673	66.5893	98.1407	0.678509	0.000302269	0.00251489
An11g10780	An00g03999	similarity to hypothetical conserved protein B8L3.060 - Neurospora crassa [truncated ORF]	10.8234	10.9834	10.339	10.2167	1915.37	1241.49	1.54279	0.000303883	0.00252477
An11g09960	An00g13358	weak similarity to DNA-binding protein C1D - Homo sapiens	7.76347	7.91512	7.26925	7.23811	229.014	152.607	1.50068	0.000303933	0.00252477
An08g00780	An00g08983	strong similarity to hypothetical protein AT4g09550 - Arabidopsis thaliana	7.25351	7.35973	6.74585	6.76056	158.311	107.874	1.46756	0.000304812	0.00253057
An15g02930	An00g06839	strong similarity to ABC transporter CDR4 - Candida albicans	6.86087	7.09803	6.22564	5.81982	126.19	65.0163	1.9409	0.000306374	0.00254053
An06g00280	An00g09304	strong similarity to hypothetical protein YBR096w - Saccharomyces cerevisiae	6.99364	7.20392	7.75044	8.02737	137.071	237.026	0.578295	0.000306255	0.00254053
An07g08620	An00g01762	similarity to hypothetical protein AAN74824.1 - Gibberella moniliformis	7.22581	7.41422	6.72672	6.67812	159.788	104.143	1.53432	0.000309054	0.00255972
An01g13370	An00g13443	weak similarity to putrescine N-methyltransferase NsPMT1 - Nicotiana sylvestris	9.17652	9.45163	8.50361	8.058	636.527	311.007	2.04666	0.000308955	0.00255972
An05g00410	An00g11741	strong similarity to serine hydroxymethyl-transferase I Shm1 - Candida albicans	9.06489	9.02704	9.62249	9.54877	528.575	768.355	0.68793	0.000309849	0.00256478
An08g07310	An00g04783	strong similarity to hypothetical protein all4736 - Nostoc sp.	9.25649	9.2559	9.96987	9.77577	611.494	937.594	0.652195	0.000310753	0.00256951
An15g01720	An00g05500	similarity to hypothetical protein encoded by An03g03510 - Aspergillus niger	7.12876	7.57504	6.34275	5.83487	163.358	68.0634	2.40009	0.000310787	0.00256951
An16g07630	An00g12982	weak similarity to hypothetical protein YDR348c - Saccharomyces cerevisiae	6.82717	6.91956	5.90198	6.24643	117.244	67.3778	1.74009	0.000312114	0.00257895
An11g05640	An00g08779	strong similarity to hypothetical methyltransferase SPAC2G11.15C - Schizosaccharomyces pombe	7.5222	7.56934	6.98609	7.03806	186.854	129.076	1.44764	0.000312473	0.00258039
An01g12400	An00g06745	strong similarity to 3-oxoacyl-(acyl-carrier-protein) reductase fabG - Bacillus subtilis	9.20228	9.02841	9.68988	9.76241	554.615	846.956	0.654833	0.000312881	0.00258224
An02g11470	An00g06641	strong similarity to 16 kD subunit DNA-directed RNA polymerase II rpb4p - Schizosaccharomyces pombe	10.1706	10.1331	9.57507	9.65031	1137.63	782.906	1.45308	0.000313764	0.002588
An08g06690	An00g12518	strong similarity to hypothetical protein CAD29595.1 - Aspergillus fumigatus	6.72737	6.63172	7.27851	7.2009	102.504	151.136	0.678225	0.000314623	0.00259355
An08g06340	An00g06878	strong similarity to acetyl-hydrolase chnC - Acinetobacter sp.	6.65119	6.73381	6.16294	5.98098	103.429	67.2731	1.53745	0.000315075	0.00259575
An02g09780	An00g05773	similarity to RNA polymerase II transcription factor Upc2 - Saccharomyces cerevisiae	8.48533	8.63448	9.13985	9.36417	377.388	609.723	0.61895	0.000315415	0.00259702
An11g07490	An00g04297	similarity to alpha-1,6-mannosyltransferase Hoc1 - Saccharomyces cerevisiae	5.73635	6.04195	5.02143	5.18626	59.2666	34.3883	1.72345	0.000316574	0.00260503
An15g01800	An00g10190	strong similarity to protein from patent WO0100842-A - Corynebacterium glutamicum	4.67688	4.70913	3.99732	4.17807	25.8664	17.0027	1.52131	0.000317001	0.00260701
An15g01650	An00g05996	similarity to tetracycline resistance protein TetH - Pasteurella multocida	6.71748	6.93043	7.5652	7.42873	113.296	180.639	0.627196	0.000318264	0.00261432
An16g08360	An00g12417	weak similarity to cytochrome c1 of ubiquinol--cytochrome-c reductase - Paracoccus denitrificans [truncated ORF]	5.68678	6.01466	5.11748	4.91408	57.7087	32.3519	1.78378	0.000318155	0.00261432
An19g00410	An00g09124	strong similarity to hypothetical protein SA2438 - Staphylococcus aureus	4.71565	4.68557	5.26178	5.20104	26.0031	37.5674	0.692172	0.000319911	0.00262631
An01g04600	An00g03054	PDI related protein A prpA - Aspergillus niger	9.36616	9.30923	9.84317	9.96984	647.032	959.744	0.674171	0.000321066	0.00263424
An04g07060	An00g10212	strong similarity to peptide ABC transporter protein Mdl1 - Saccharomyces cerevisiae	8.90941	8.96902	9.51789	9.44449	490.877	714.697	0.686832	0.000321598	0.00263706
An08g00540	An00g01270	strong similarity to EST SEQ ID NO:4140 from patent WO200056762-A2 - Aspergillus niger	7.58337	8.1324	6.30163	5.24018	231.985	54.6029	4.24858	0.000322732	0.00264482
An08g10340	An00g06715	strong similarity to 3,4-dihydroxy-2-butanone 4-phosphate synthase Rib3 - Saccharomyces cerevisiae	7.67799	7.57784	8.23619	8.14833	197.802	292.494	0.676261	0.000323129	0.00264652
An03g03930	An00g13196	weak similarity to neurofilament NF-180 - Petromyzon marinus	7.63138	7.85375	6.69616	5.94442	214.163	79.909	2.68009	0.000324733	0.0026581
An07g10000	An00g03439	questionable ORF	8.76059	8.5705	7.91166	8.0783	406.059	255.111	1.59169	0.00032512	0.00265868
An07g09180	An00g07165	strong similarity to aspartate transaminase AspAT - Thermus aquaticus	6.95515	7.0991	7.73382	7.57819	130.429	201.691	0.64668	0.000325184	0.00265868
An15g07330	An00g04470	similarity to hypothetical protein encoded by 17E5.150 - Neurospora crassa	4.38186	4.54612	5.08272	5.03055	22.0697	33.2813	0.663126	0.000327326	0.00267346
An16g03910	An00g11359	strong similarity to electron-transfer flavoprotein-ubiquinone oxidoreductase ETF-QO - Homo sapiens	9.25667	9.22915	8.5767	8.73801	605.889	403.76	1.50061	0.000327374	0.00267346
An14g04480	An00g02622	hypothetical protein	5.83799	5.89645	5.30364	5.36194	58.3726	40.3023	1.44837	0.000328762	0.00268323
An08g04570	An00g10744	strong similarity to hypothetical isobutene-forming enzyme and benzoate 4-hydroxylase P450rm - Rhodotorula minuta	5.90279	5.82947	6.3737	6.49652	58.3286	86.5287	0.674095	0.000330982	0.00269977
An07g07050	An00g06861	strong similarity to acetate regulatory DNA binding protein facB - Aspergillus niger	6.35132	6.68529	7.24832	7.41919	91.6653	161.317	0.568232	0.000331412	0.00270046
An13g00950	An00g06963	strong similarity to alcohol dehydrogenase alcB - Aspergillus nidulans	6.29178	6.4043	6.88503	6.91327	81.4612	119.358	0.682495	0.000331452	0.00270046
An02g01480	An00g08279	strong similarity to fluconazole resistance protein FLU1 - Candida albicans	9.9327	10.0224	9.31818	8.92046	1008.19	556.146	1.81282	0.000332435	0.00270689
An09g05780	An00g06844	strong similarity to ACC deaminase - Penicillium citrinum [truncated ORF]	4.85458	4.80058	4.30784	4.30159	28.3953	19.7628	1.4368	0.000333455	0.00270929
An14g00160	An00g08020	strong similarity to D-ribulokinase rbtK - Klebsiella pneumoniae	9.63478	9.87352	9.12084	9.06989	863.558	546.988	1.57875	0.000333015	0.00270929
An16g08510	An00g08632	strong similarity to high-affinity nicotinic acid permease Tna1 - Saccharomyces cerevisiae	6.43619	6.62086	5.88535	5.57208	92.3168	53.0292	1.74087	0.000333291	0.00270929
An09g04620	An00g09317	strong similarity to hypothetical protein YDR348c - Saccharomyces cerevisiae	8.40387	8.53906	7.93063	7.78633	354.948	232.08	1.52942	0.000333504	0.00270929
An12g10420	An00g05933	similarity to developmentally regulated spherulin 4 - Physarum polycephalum	8.00548	7.88622	7.25626	7.41228	246.57	161.375	1.52793	0.00033405	0.00271215
An18g04910	An00g03563	similarity to monocarboxylate transporter MCT2 - Rattus norvegicus	5.73638	5.68668	6.21497	6.26124	52.4013	75.4845	0.6942	0.000336413	0.00272974
An08g02700	An00g10933	strong similarity to S-adenosylmethionine synthase eth-1 - Neurospora crassa	11.5765	11.6712	12.1708	12.1545	3155.92	4584.78	0.688347	0.000336726	0.0027307
An18g04330	An00g11115	strong similarity to starvation-sensing protein rspA - Escherichia coli	9.12899	9.04785	8.56319	8.54943	544.361	376.449	1.44604	0.000337331	0.00273403
An09g02740	An00g09186	strong similarity to hypothetical protein SPAC26H5.11 - Schizosaccharomyces pombe	7.82466	7.78632	7.27492	7.29767	223.71	156.097	1.43315	0.000337632	0.00273488
An19g00320	An00g12081	strong similarity to vacuolar H(+)/Ca(2+) exchanger Vcx1 - Saccharomyces cerevisiae	9.596	9.69689	10.2105	10.1718	801.439	1169.05	0.685549	0.000338444	0.00273987
An12g08550	An00g11420	strong similarity to hypothetical protein AAC25763.1 - Streptomyces lividans	8.39293	8.32827	8.87516	8.89852	328.694	473.375	0.694364	0.000339007	0.00274284
An15g01180	An00g11729	strong similarity to RNA binding protein Pumilio Pum - Drosophila melanogaster	7.2593	7.36753	6.79445	6.69231	159.059	107.142	1.48456	0.000342478	0.00276932
An14g00070	An00g12944	weak similarity to hypothetical protein SPBC30D10.04 - Schizosaccharomyces pombe	8.9003	9.05836	8.40283	8.40305	504.717	338.483	1.49111	0.000344656	0.00278532
An08g04440	An00g02954	similarity to hypothetical protein EAA66199.1 - Aspergillus nidulans	8.37413	8.58731	7.86383	7.63735	357.233	215.358	1.65879	0.000345137	0.0027876
An14g06710	An00g01923	hypothetical protein	4.89015	4.9475	4.33087	4.42242	30.2492	20.7731	1.45617	0.000348171	0.00281048
An01g14030	An00g04527	similarity to hypothetical protein CAD21072.1 - Neurospora crassa	4.98642	5.41377	4.35843	4.24847	36.7608	19.7455	1.86173	0.00034995	0.00282244
An02g13700	An00g13539	weak similarity to sterigmatocystin synthesis transcription regulator aflR - Aspergillus nidulans	4.94501	4.74395	5.45107	5.68024	28.7298	47.3619	0.606602	0.000350056	0.00282244
An11g01250	An00g12409	weak similarity to cyclin-dependent kinase Cdk8 - Drosophila melanogaster	4.72308	4.6757	5.2003	5.23958	25.9811	37.27	0.697105	0.000352031	0.00283673
An04g02330	An00g00522	hypothetical protein	4.77017	4.56018	5.2935	5.27525	25.3722	38.9722	0.651034	0.00035404	0.00285128
An01g08440	An00g08958	strong similarity to hypothetical protein encoded by An13g02980 - Aspergillus niger	9.49126	9.48117	10.0333	9.97659	717.192	1027.53	0.697977	0.000354389	0.00285244
An03g04060	An00g07339	strong similarity to cadmium resistance protein Ycf1 - Saccharomyces cerevisiae	8.88823	9.0865	8.33804	8.40368	507.536	331.04	1.53316	0.000357151	0.00287302
An02g03250	An00g06738	strong similarity to 3-isopropylmalate dehydratase LEU2 - Phycomyces blakesleeanus	9.87896	9.93493	9.23104	9.40218	960.036	637.644	1.5056	0.000358924	0.00288563
An18g04410	An00g07697	strong similarity to cysteine dioxygenase CDO1 - Rattus norvegicus	7.59342	7.50297	8.08379	8.07243	187.169	270.243	0.692595	0.000362875	0.00291479
An01g05820	An00g08678	strong similarity to homoprotocatechuate operon enzyme hpcE - Escherichia coli	8.16939	8.18867	8.75082	8.66444	289.823	418.078	0.693227	0.000363162	0.00291479
An02g03590	An00g12031	strong similarity to UDP-glucose-hexose-1-phosphate uridylyltransferase Gal7 - Saccharomyces cerevisiae	10.4802	10.4229	9.89496	9.95552	1400.3	972.287	1.44022	0.000363177	0.00291479
An11g08200	An00g12861	strong similarity to hypothetical protein EAA59978.1 - Aspergillus nidulans	7.15855	7.28205	7.81958	7.74407	149.117	220.072	0.677583	0.000364112	0.00292062
An07g09380	An00g01357	hypothetical protein	7.61603	7.66902	7.14333	7.10358	199.816	139.436	1.43303	0.000365233	0.00292794
An17g02020	An00g11627	strong similarity to NADH kinase from patent JP09131185-A - Pichia membranaefaciens	6.89128	7.07315	6.38657	6.39714	126.432	83.9731	1.50562	0.000365685	0.00292988
An16g09090	An00g07281	strong similarity to beta-N-acetylglucosaminidase nagA - Streptomyces thermoviolaceus	6.98071	7.02829	6.46987	6.50578	128.4	89.7491	1.43065	0.000366019	0.00293088
An08g07890	An00g06735	strong similarity to 3-hydroxyisobutyrate dehydrogenase MmsB - Pseudomonas aeruginosa	8.90126	8.92615	8.39616	8.17273	482.272	311.793	1.54677	0.000366402	0.00293226
An07g06140	An00g00732	weak similarity to apoptosis associated protein YDR442W from patent WO200102550-A2 - Saccharomyces cerevisiae	6.29837	6.21638	5.52235	5.73325	76.4992	49.4467	1.54711	0.000370509	0.00296343
An15g05710	An00g08802	strong similarity to hypothetical phosphatidic acid-preferring phospholipase A1 B14D6.220 - Neurospora crassa	5.12471	5.25693	4.66041	4.60163	36.5251	24.7786	1.47406	0.000370986	0.00296556
An07g05500	An00g07631	strong similarity to copper permease component Ctr3 - Saccharomyces cerevisiae [truncated ORF]	5.00597	5.56141	7.00387	8.28157	38.9537	199.842	0.194922	0.000371697	0.00296954
An03g02860	An00g12950	strong similarity to hypothetical protein EAA61879.1 - Aspergillus nidulans	3.86159	3.84294	4.33739	4.46594	14.4427	21.1365	0.683305	0.000372547	0.00297464
An04g07480	An00g02634	strong similarity to hypothetical protein CAD70809.1 - Neurospora crassa	8.56301	8.5256	8.04729	7.87572	373.329	249.26	1.49775	0.000373727	0.00298236
An01g05120	An00g03232	questionable ORF	8.40676	8.55757	7.83637	7.94526	357.59	237.34	1.50666	0.000374521	0.00298699
An18g02050	An00g08822	strong similarity to hypothetical protein 15E6.100 - Neurospora crassa	8.54025	8.6833	8.05619	8.0523	391.204	265.808	1.47175	0.000375702	0.0029947
An05g02360	An00g08979	strong similarity to hypothetical protein encoded by An18g01530 - Aspergillus niger	5.04388	4.89855	5.61893	5.99567	31.3679	55.998	0.560161	0.000376432	0.00299881
An16g05960	An00g04383	similarity to hydrolase YGJL from patent WO9927081-A2 - Bacillus subtilis	4.87953	5.09965	6.0059	5.66	31.7699	57.0024	0.557344	0.000378932	0.00301529
An01g03000	An00g09412	strong similarity to hypothetical succinyl-CoA:3-ketoacid-CoA transferase SCOT - Homo sapiens	8.2735	8.00015	8.84538	8.79231	281.467	451.582	0.62329	0.000378745	0.00301529
An02g08570	An00g09498	strong similarity to isopenicillin N acyltransferase aAT - Aspergillus nidulans	6.05999	6.19973	5.54253	5.25138	70.0281	42.1351	1.66199	0.000380374	0.00302504
An04g06930	An00g08222	strong similarity to extracellular alpha-amylase amyA/amyB - Aspergillus niger	9.22419	9.32565	10.0283	9.80767	619.483	967.419	0.640346	0.000382036	0.00303653
An16g01080	An00g10767	strong similarity to hypothetical short chain dehydrogenase SPAC521.03 - Schizosaccharomyces pombe	5.72277	5.62003	6.20481	6.19985	50.9639	73.6356	0.692109	0.000383942	0.00304995
An02g13120	An00g08884	strong similarity to hypothetical protein encoded by An04g08050 - Aspergillus niger	5.43242	5.49208	6.04651	5.95036	44.0861	63.9305	0.689594	0.000385655	0.00306182
An02g01240	An00g07025	strong similarity to alpha chain of transcription regulator NC2 - Homo sapiens	8.96184	9.20638	8.46799	8.38324	542.738	343.846	1.57844	0.000386514	0.00306386
An03g04770	An00g12539	similarity to hypothetical protein CAD11383.1 - Neurospora crassa	9.92052	10.0231	9.3353	8.94566	1004.2	564.364	1.77935	0.000386568	0.00306386
An16g04790	An00g13606	weak similarity to exo-alpha-sialidase - Trypanosoma cruzi	7.6242	7.87192	6.91517	7.12091	214.98	129.611	1.65866	0.000386148	0.00306386
An03g05630	An00g12759	similarity to hypothetical protein CAD13748.1 - Ralstonia solanacearum	9.03612	9.03931	9.6685	9.52172	525.561	773.42	0.679529	0.000387391	0.00306863
An04g02190	An00g09722	strong similarity to mevalonate kinase Erg12 - Saccharomyces cerevisiae	7.38973	7.50628	6.92747	6.88537	174.611	119.961	1.45557	0.000390022	0.00308673
An12g09260	An00g13052	strong similarity to hypothetical protein CAF06101.1 - Neurospora crassa	5.45484	5.25613	4.77004	4.73967	40.9414	26.9994	1.51638	0.000390116	0.00308673
An11g01190	An00g05658	similarity to protein participating in extracellular/cell surface phenomena Ecm33 - Saccharomyces cerevisiae	9.26464	9.49493	8.61419	8.7788	666.188	414.864	1.6058	0.000392276	0.00309856
An14g04410	An00g08320	strong similarity to fructose-1,6-bisphosphate aldolase - Thermus aquaticus	5.70803	5.57998	6.17411	6.35931	50.0052	76.9959	0.649453	0.000392273	0.00309856
An04g09010	An00g09385	strong similarity to hypothetical protein YPR094w - Saccharomyces cerevisiae	9.25482	9.1692	8.70774	8.54337	593.05	394.957	1.50156	0.000391883	0.00309856
An15g05940	An00g08586	strong similarity to hexokinase-like protein xprF - Aspergillus nidulans	8.72489	8.87585	9.35526	9.36423	445.837	656.998	0.678596	0.000392548	0.00309896
An07g06480	An00g04034	similarity to cytochrome 4F8 cyp4F8 - Homo sapiens	5.00509	5.36625	4.44588	4.25056	36.395	20.3679	1.78688	0.000398048	0.0031406
An02g07650	An00g10293	strong similarity to phosphoglucomutase pgmB - Aspergillus nidulans	11.471	11.49	10.9976	10.9484	2857.46	2010.05	1.42158	0.000398921	0.00314572
An15g06470	An00g05912	similarity to signal sequence receptor alpha chain - Canis lupus	10.0829	10.1433	10.6086	10.6423	1107.5	1579.74	0.701063	0.000400767	0.0031585
An13g03140	An00g12485	weak similarity to endo-beta-1,4-glucanase celA1 - Streptomyces halstedii	5.22429	5.14616	5.6874	5.86292	36.3838	54.7641	0.664373	0.000401749	0.00316267
An05g01080	An00g13301	weak similarity to potassium channel protein AKT1 - Arabidopsis thaliana	4.33481	4.25764	4.91672	4.78832	19.6469	28.8905	0.680045	0.000401562	0.00316267
An03g00220	An00g01998	hypothetical protein	6.24449	6.4447	6.95513	7.23296	81.2669	136.622	0.594832	0.000403265	0.00317282
An11g06790	An00g00105	weak similarity to DEAH-box RNA helicase Mut6 - Chlamydomonas reinhardtii	7.19264	7.30567	7.80824	7.76392	152.129	220.721	0.689237	0.000404273	0.00317896
An01g05450	An00g07670	strong similarity to cyclin-dependent protein kinase Pho85 - Saccharomyces cerevisiae	5.68923	5.86865	5.14469	5.22634	54.9079	36.3911	1.50883	0.000405482	0.00318592
An15g01490	An00g12530	weak similarity to hypothetical conserved protein encoded by 9G6.060 - Araneus diadematus	6.71178	6.82996	7.3599	7.28146	109.203	159.862	0.68311	0.000405614	0.00318592
An16g02060	An00g01973	similarity to hypothetical protein Pa5D0029 - Podospora anserina	5.70106	5.7838	6.27958	6.24458	53.5356	76.7491	0.697541	0.00040658	0.00319172
An11g01180	An00g13035	weak similarity to immunoglobulin kappa light chain - Mus musculus	7.87856	7.7397	8.38223	8.3391	224.276	328.708	0.682295	0.000408989	0.00320703
An15g07600	An00g13507	weak similarity to protein tetA from patent EP1097998-A - Corynebacterium glutamicum	3.99665	4.33438	5.04576	4.87279	17.9451	31.1093	0.576839	0.000408804	0.00320703
An11g05870	An00g11496	strong similarity to hypothetical protein encoded by An04g04580 - Aspergillus niger	6.06402	6.00543	5.53567	5.51804	65.5591	46.1052	1.42195	0.000409567	0.00320977
An15g03720	An00g12405	weak similarity to CYC1/CYP3 transcription activator Hap1 - Saccharomyces cerevisiae	7.43652	7.36941	6.8808	6.64062	169.244	108.436	1.56077	0.000410672	0.00321663
An08g00410	An00g04655	similarity to hypothetical protein BAA92131.1 - Homo sapiens	7.44343	7.46338	6.9783	6.85743	175.266	120.916	1.44948	0.000413935	0.00324037
An01g08420	An00g07353	strong similarity to calcium-binding protein precursor cnx1p - Schizosaccharomyces pombe	11.2982	11.385	11.9558	11.834	2595.16	3808.21	0.681464	0.000414308	0.00324147
An01g01010	An00g12974	weak similarity to hypothetical protein Y49E10.24 - Caenorhabditis elegans	5.78383	6.01153	5.30589	5.14719	59.6181	37.4408	1.59233	0.00041458	0.00324179
An04g07160	An00g04725	similarity to hypothetical protein MLD14.3 - Arabidopsis thaliana	9.50339	9.64282	10.1744	10.0943	761.714	1123.96	0.677707	0.000415773	0.0032493
An02g12270	An00g08485	strong similarity to glycine-rich RNA-binding protein grrbp2 - Euphorbia esula	10.7677	10.6468	11.2683	11.2237	1671.89	2428.81	0.688356	0.000417317	0.00325954
An01g12940	An00g12822	weak similarity to hypothetical protein CAC17479.1 - Homo sapiens	8.37512	8.3897	7.55569	6.91995	333.701	150.938	2.21084	0.000419097	0.00327162
An05g00050	An00g10556	strong similarity to prolidase - Suberites domuncula	9.65996	9.7405	10.273	10.1884	831.877	1201.58	0.692317	0.000421959	0.00329213
An09g02320	An00g05078	similarity to integral membrane protein PTH11 - Magnaporthe grisea	8.99627	8.84843	8.38349	8.18259	485.173	311.489	1.55759	0.000422683	0.00329584
An03g06390	An00g06714	strong similarity to 3-(3-hydroxyphenyl)propionate hydroxylase MhpA - Comamonas testosteroni	5.97989	5.86184	6.6045	6.43413	60.5839	91.7295	0.660463	0.000422906	0.00329584
An01g05960	An00g04025	similarity to cyanovirin-N CV-N - Nostoc ellipsosporum	11.9309	12.0803	12.8711	12.5835	4111.97	6781.07	0.60639	0.000423483	0.0032985
An07g04860	An00g04327	similarity to hepatic glucose transport protein GLUT2 - Mus musculus	7.95742	8.19117	9.05265	8.72719	269.528	474.386	0.568162	0.000425649	0.00331352
An09g01140	An00g05413	similarity to glucanase ZmGnsN3 from patent WO200073470-A2 - Zea mays	5.81452	5.73367	5.27304	5.24863	54.7238	38.3415	1.42727	0.000426441	0.00331784
An08g05700	An00g04889	similarity to hypothetical protein SPCC1393.04 - Schizosaccharomyces pombe	6.44821	6.57759	5.99963	5.85608	91.3228	60.8781	1.50009	0.000427213	0.003322
An12g00350	An00g02383	hypothetical protein	6.18161	6.57282	7.45977	7.16365	83.1251	158.871	0.523224	0.000428402	0.00332755
An04g04240	An00g10278	strong similarity to phosphate transport protein GvPT - Glomus versiforme	5.69931	5.74367	6.30131	6.19659	52.7642	76.0539	0.693775	0.000428325	0.00332755
An12g00680	An00g13904	similarity to gene expression regulator At14 from patent WO200257456-A2 - Unclassified organism	6.81588	7.20086	7.78636	7.8223	128.745	223.531	0.57596	0.000431339	0.0033485
An01g13120	An00g06933	strong similarity to ADP-ribosylation factor-like 2 protein ARL2 - Mus musculus	8.65727	8.73894	8.17128	8.1999	415.327	291.144	1.42653	0.000435001	0.00337506
An02g06350	An00g07357	strong similarity to calcium-transporting ATPase Pmc1 - Saccharomyces cerevisiae [putative frameshift]	6.55425	6.99238	7.89951	7.60849	109.388	215.868	0.506736	0.000435793	0.00337933
An15g00040	An00g04924	similarity to hypothetical protein YBL028c - Saccharomyces cerevisiae	9.6099	9.53681	9.07102	9.06205	761.847	536.167	1.42091	0.000437266	0.00338853
An14g05730	An00g05053	similarity to integral membrane protein PTH11 - Magnaporthe grisea	7.86751	8.00669	7.3637	7.4154	245.079	167.678	1.4616	0.000438108	0.00338853
An15g00140	An00g06347	similarity to transcription repressor Tup1 - Saccharomyces cerevisiae	10.4395	10.4544	10.9183	10.9857	1395.9	1980.96	0.704658	0.000437869	0.00338853
An18g02280	An00g09692	strong similarity to melanin regulator CMR1 - Colletotrichum lagenarium	7.86385	7.83358	7.33699	7.08955	230.514	148.392	1.55341	0.000438191	0.00338853
An15g03710	An00g13437	weak similarity to hypothetical transcription regulator meaB - Aspergillus nidulans	8.92142	8.95459	8.29764	8.45907	490.465	332.765	1.47391	0.000437575	0.00338853
An01g10840	An00g13582	strong similarity to hypothetical membrane protein YBR271w - Saccharomyces cerevisiae	6.64178	6.458	7.10538	7.15406	93.6942	140.042	0.669042	0.000438827	0.00339157
An16g01260	An00g10358	strong similarity to polyamine transport protein Tpo1 - Saccharomyces cerevisiae	5.75596	5.3019	6.76419	6.40377	46.1716	95.9344	0.481283	0.000439454	0.00339454
An03g03590	An00g10841	strong similarity to regulator protein Spt10 - Saccharomyces cerevisiae	8.17005	8.04963	7.56366	7.29899	276.252	172.604	1.6005	0.000442584	0.00341684
An07g02370	An00g05073	similarity to integral membrane protein PTH11 - Magnaporthe grisea	4.59838	4.51947	5.33312	5.08176	23.5708	36.9484	0.637937	0.000444808	0.00343212
An09g04000	An00g12004	strong similarity to ubiquitin conjugating enzyme hUbc12 - Homo sapiens	9.09373	9.03402	9.57719	9.55374	535.178	757.69	0.706328	0.000447392	0.00345014
An05g01100	An00g08551	strong similarity to HC-toxin biosynthesis protein TOXF - Cochliobolus carbonum	4.87167	4.63512	5.34269	5.46964	26.9721	42.4051	0.636059	0.000449107	0.00345956
An16g09310	An00g10227	strong similarity to peptidyl-prolyl cis-trans isomerase CYP - Lycopersicon esculentum	10.7084	10.5599	10.0991	10.0759	1589.29	1088.04	1.4607	0.000449042	0.00345956
An11g00050	An00g08074	strong similarity to enniatin synthase esyn1 - Fusarium scirpi	4.79606	4.61477	5.29217	5.26287	26.0897	38.7875	0.672633	0.000449707	0.00346227
An06g00770	An00g08555	strong similarity to HC-toxin efflux pump TOXA - Cochliobolus carbonum	5.37863	4.82976	6.07807	6.16256	34.3966	69.5663	0.494443	0.000451212	0.00347195
An02g01230	An00g00275	hypothetical protein	7.38238	7.58895	6.92024	6.75393	179.23	114.332	1.56763	0.000452287	0.00347831
An11g06420	An00g10984	strong similarity to sequence 253 from patent WO0100804 - Corynebacterium glutamicum	5.21042	5.45017	6.02888	5.92231	40.2327	62.9263	0.639362	0.000453683	0.00348713
An14g05910	An00g09668	strong similarity to mannosyltransferase Alg2 - Saccharomyces cerevisiae	8.20526	8.4469	9.09099	8.92174	320.923	514.262	0.624044	0.000454559	0.00349003
An03g03720	An00g10094	strong similarity to nucleotide excision repair protein Rad14 - Saccharomyces cerevisiae	6.54797	6.51004	6.06003	5.96927	92.3476	64.6532	1.42835	0.000454462	0.00349003
An06g01120	An00g12006	strong similarity to ubiquitin conjugating enzyme mus-8 - Neurospora crassa	10.3157	10.3836	9.87393	9.78385	1304.82	909.476	1.4347	0.000460695	0.00353325
An12g00890	An00g12264	weak similarity to ankyrin Ank2 - Mus musculus	6.49592	6.50467	5.86104	6.02718	90.5281	61.5681	1.47037	0.000460615	0.00353325
An04g08060	An00g00016	hypothetical protein	11.9438	12.0917	11.4274	11.0992	4146.66	2458.09	1.68695	0.000461077	0.00353425
An15g06150	An00g04170	strong similarity to hypothetical protein EAA64210.1 - Aspergillus nidulans	7.05858	7.15852	6.5107	6.62075	138.003	94.7285	1.45682	0.000462773	0.00354531
An07g09310	An00g01669	hypothetical protein	5.76388	6.01428	4.82484	5.20446	59.2639	32.3266	1.83329	0.000463843	0.00354962
An07g09020	An00g12639	weak similarity to polypeptide SEQ ID NO:3357 from patent WO2003052076-A2 - Cryptococcus neoformans	5.94451	6.00847	5.49268	5.45636	62.9654	44.4627	1.41614	0.000463735	0.00354962
An04g00820	An00g04624	similarity to hypothetical protein B1D1.40 - Neurospora crassa	7.10577	7.18671	6.61592	6.34268	141.655	89.2204	1.5877	0.00046423	0.00355064
An02g08950	An00g12797	weak similarity to hypothetical protein B0041.7 - Caenorhabditis elegans	9.5625	9.54332	9.07919	9.04243	751.126	534.042	1.40649	0.000466122	0.00356316
An11g10300	An00g12638	strong similarity to hypothetical protein CAD16864.1 - Ralstonia solanacearum	8.89451	8.7127	8.19719	8.25897	446.838	299.847	1.49022	0.000467337	0.0035705
An03g05940	An00g08449	strong similarity to glutamine-fructose-6-phosphate transaminase Gfa1 - Saccharomyces cerevisiae	9.03763	8.8602	9.52703	9.50071	494.187	731.072	0.675977	0.000467914	0.00357295
An08g07290	An00g00142	aldehyde dehydrogenase aldA - Aspergillus niger	11.8744	11.9008	11.2881	11.4218	3788.94	2619.29	1.44656	0.000472805	0.00360643
An09g02550	An00g08365	strong similarity to GABA permease gabA - Aspergillus nidulans	5.62945	5.74813	5.19209	5.10821	51.5818	35.51	1.4526	0.000472813	0.00360643
An01g07100	An00g11153	strong similarity to subunit TaGST1 from patent WO9914337-A2 - Triticum aestivum	8.01035	8.10543	7.49149	7.1612	266.482	160.491	1.66041	0.00047387	0.00361251
An04g00170	An00g10175	strong similarity to para-hydroxybenzoate polyprenyltransferase Coq2 - Saccharomyces cerevisiae	7.52155	7.59382	8.17976	8.03532	188.404	275.811	0.68309	0.000474489	0.00361526
An03g04570	An00g03721	similarity to actin cross-linking protein alpha-actinin - Dictyostelium discoideum	8.72894	8.96058	8.26438	8.10788	459.767	291.253	1.57858	0.000474861	0.00361613
An11g09150	An00g13884	weak similarity to transcription factor Gal4 - Saccharomyces cerevisiae	5.39067	4.65846	6.48542	6.22157	32.5496	81.7696	0.398064	0.000475344	0.00361784
An15g01980	An00g06811	strong similarity to 8-amino-7-oxononanoate synthase from patent WO9927105-A2 - Chlamydia pneumoniae	6.39753	6.46117	6.92978	6.92172	86.1841	121.579	0.708872	0.000476864	0.00362743
An18g04280	An00g09054	strong similarity to hypothetical protein CG6144 - Drosophila melanogaster	7.1506	7.24764	6.70346	6.5181	146.944	97.7332	1.50352	0.000478245	0.00363596
An15g04810	An00g03764	similarity to alpha-1,3-mannosyltransferase Mnt2 - Saccharomyces cerevisiae	9.19841	9.34446	9.80566	9.81301	617.988	897.232	0.688772	0.000480128	0.00364829
An18g00370	An00g09423	strong similarity to hypothetical transmembrane protein - Candida albicans	4.76031	4.76694	5.40948	5.23503	27.1639	40.009	0.678946	0.000480887	0.00365208
An02g14560	An00g03040	oligosaccharyltransferase alpha subunit ostA - Aspergillus niger	9.14476	9.38159	9.87232	9.87998	614.461	939.76	0.653849	0.000484459	0.00367522
An18g06120	An00g10965	strong similarity to secreted protein vc33_1 from patent WO200011015-A1 - Homo sapiens	4.78591	4.85092	5.29347	5.3506	28.2154	40.003	0.705334	0.000484388	0.00367522
An01g07470	An00g13479	weak similarity to Ribonuclease P protein subunit p40 RNaseP - Homo sapiens	7.85431	7.93311	7.2533	7.4131	237.817	161.255	1.47479	0.000486011	0.00368499
An14g03110	An00g07764	strong similarity to cytochrome P450 monooxygenase TRI4 - Myrothecium roridum	5.29677	6.26579	7.51842	7.32094	54.997	171.217	0.321212	0.000487251	0.00369239
An04g06910	An00g12171	transcription regulator of maltose utilization amyR - Aspergillus niger	9.72639	9.78322	10.4297	10.2368	863.951	1290.09	0.669683	0.000492238	0.00372816
An18g02200	An00g09613	strong similarity to lung cancer associated polypeptide SEQ ID NO:723 from patent WO200055180-A2 - Homo sapiens	8.42408	8.36847	7.80912	7.42709	336.922	196.462	1.71495	0.000492649	0.00372926
An04g07150	An00g10605	strong similarity to protein involved in cell wall biogenesis and architecture Ecm15 - Saccharomyces cerevisiae	10.3537	10.5073	9.84942	9.52733	1380.07	825.073	1.67266	0.000494395	0.00374045
An18g02150	An00g12851	similarity to hypothetical protein CAF05965.1 - Neurospora crassa	7.95172	8.34784	7.39066	7.13655	284.006	153.661	1.84827	0.000494681	0.00374059
An09g04130	An00g08818	strong similarity to hypothetical protein 12F11.190 - Neurospora crassa	6.21345	6.66087	7.25138	7.38147	86.6522	159.391	0.543645	0.000497251	0.00375799
An08g06250	An00g07233	strong similarity to benzoate 4-monooxygenase cytochrome P450 53 bphA - Aspergillus niger	5.37649	5.61045	6.38492	6.10448	45.0504	75.8302	0.594097	0.000498347	0.00376221
An12g00240	An00g11892	strong similarity to translational inhibitor uk14 - Homo sapiens [truncated ORF]	11.2949	11.2995	11.8069	11.7625	2516.53	3528.14	0.713273	0.000498206	0.00376221
An18g05540	An00g13647	similarity to hypothetical protein B13D15.090 - Neurospora crassa	7.74844	8.18794	8.96078	8.76913	250.417	466.25	0.537088	0.000498626	0.00376229
An02g10450	An00g08530	strong similarity to GTP-binding protein Vps1 - Saccharomyces cerevisiae	9.46082	9.43488	9.94137	9.92385	698.37	977.268	0.714614	0.000499017	0.00376304
An04g00220	An00g09710	strong similarity to methionine-N-acetyltransferase Nat2 - Saccharomyces cerevisiae	8.067	8.15683	8.60287	8.79574	276.65	415.674	0.665546	0.000499263	0.00376304
An09g03330	An00g13781	similarity to hypothetical protein encoded by SCE66.10c - Streptomyces coelicolor	7.54669	7.5917	7.10073	7.05011	189.913	134.869	1.40812	0.000499964	0.00376629
An04g03610	An00g00881	hypothetical protein	6.89025	6.73948	6.30516	6.19805	112.585	76.194	1.47761	0.00050058	0.00376889
An18g01320	An00g08224	strong similarity to extracellular protease precursor Bar1 - Saccharomyces cerevisiae	10.6972	10.7513	11.2045	11.225	1691.7	2376.71	0.711779	0.000500975	0.00376902
An07g01850	An00g13081	strong similarity to hypothetical protein CAD21096.1 - Neurospora crassa	6.48878	6.57849	7.45334	7.10402	92.6446	155.275	0.596649	0.000501135	0.00376902
An15g06140	An00g08581	strong similarity to heterokaryon incompatibility protein HET-C - Neurospora crassa	6.63636	6.59521	6.07453	5.75277	98.073	60.2816	1.62691	0.000502461	0.00377696
An01g13630	An00g00107	strong similarity to yaiB from patent FR2807446-A1 - Lactococcus lactis	9.15003	9.07764	8.58286	8.28725	554.036	346.103	1.60078	0.000505869	0.00379646
An11g07510	An00g03659	similarity to 6-Hydroxy-D-nicotine oxidase 6-HDNO - Arthrobacter oxidans	8.80902	8.88312	8.37321	8.30705	460.185	324.063	1.42005	0.000505679	0.00379646
An12g04940	An00g09755	strong similarity to mitochondrial heat shock protein Hsp60 - Saccharomyces cerevisiae	9.98261	10.0886	10.5409	10.5493	1049.59	1494.11	0.702488	0.000505683	0.00379646
An11g01330	An00g04696	similarity to hypothetical protein encoded by SMc00431 - Sinorhizobium meliloti	5.94986	5.94806	6.45294	6.718	61.7755	96.0338	0.643269	0.000506841	0.00380171
An02g07770	An00g11925	strong similarity to trehalose synthase TSase - Grifola frondosa	7.10874	7.17859	6.5105	6.06509	141.402	78.1297	1.80984	0.000510144	0.00382287
An12g09610	An00g12517	weak similarity to hypothetical extensin homolog HRGP2 - Glycine max	5.04786	4.90159	5.75499	6.35229	31.4442	66.4243	0.473384	0.000510208	0.00382287
An07g10290	An00g09862	strong similarity to MP protein sequence SEQ ID NO:860 from patent WO200100843-A2 - Corynebacterium glutamicum	8.05077	8.1393	7.57615	7.60862	273.432	192.99	1.41682	0.000511209	0.00382832
An07g10370	An00g08619	strong similarity to high-affinity glucose transporter HGT1 - Kluyveromyces lactis	9.36936	9.35246	8.90517	8.7984	657.529	462.012	1.42319	0.000513268	0.00384168
An18g04260	An00g05859	similarity to secreted protein HNTME13 from patent WO9839446-A2 - Homo sapiens	6.83509	6.81517	7.29216	7.32547	113.388	158.552	0.715149	0.000514522	0.00384901
An14g02970	An00g05460	similarity to phytochrome phy - Synechocystis sp.	6.49832	6.26341	5.33199	5.71805	83.3358	46.0464	1.80982	0.000515246	0.00385031
An04g04110	An00g10332	strong similarity to protein PIG-B - Mus musculus	7.16577	7.35794	6.71915	6.65208	153.474	102.937	1.49095	0.000515224	0.00385031
An08g04600	An00g10222	strong similarity to peptide transporter Ptr2 - Saccharomyces cerevisiae	5.40099	5.11719	5.96519	5.88525	38.2951	60.7672	0.630195	0.000516113	0.00385473
An01g07650	An00g05242	similarity to MRS3/MRS4 class mitochondrial solute carrier - Onchocerca volvulus	8.81627	8.70213	8.15436	8.27488	433.293	297.062	1.4586	0.00052236	0.0038993
An02g06060	An00g05823	similarity to RNA binding protein nrd1p - Schizosaccharomyces pombe	8.36711	8.8105	7.77204	7.46185	385.024	196.304	1.96137	0.000525035	0.00391718
An02g12090	An00g12722	weak similarity to hypothetical protein encoded by An03g06210 - Aspergillus niger	7.71391	7.90494	8.42738	8.34563	224.322	334.649	0.67032	0.000531039	0.00395987
An03g06650	An00g04773	similarity to hypothetical protein SC4G1.04c - Streptomyces coelicolor	7.06638	6.94288	7.51077	7.72459	128.412	196.404	0.653814	0.000533348	0.00397497
An01g09200	An00g01480	hypothetical protein [deleted ORF]	8.76379	8.57364	8.12255	8.08595	406.952	275.184	1.47884	0.00053395	0.00397733
An04g05120	An00g13776	strong similarity to hypothetical protein CAB91749.2 - Neurospora crassa	7.19092	7.24468	6.68687	6.75649	148.859	105.543	1.41041	0.000534871	0.00398207
An01g03410	An00g08255	strong similarity to Fe/S cluster assembly factor Nfu1 - Saccharomyces cerevisiae	8.03726	8.02608	7.44482	7.57808	261.682	182.461	1.43418	0.000535792	0.00398468
An08g03620	An00g13571	weak similarity to 14-3-3 protein Bmh2 - Saccharomyces cerevisiae	6.31138	6.40397	5.88351	5.74009	82.0071	56.1727	1.45991	0.000535754	0.00398468
An01g12950	An00g04742	similarity to hypothetical protein PA0544 - Pseudomonas aeruginosa	8.16407	8.20452	7.72068	7.54951	290.883	198.789	1.46327	0.000539677	0.00401145
An09g00320	An00g02596	hypothetical protein	7.03829	7.73408	6.24707	6.13442	167.287	73.0466	2.29014	0.000541052	0.00401953
An14g02250	An00g09579	strong similarity to flavocytochrome b2 L-lactate dehydrogenase CYB2 - Pichia anomala	8.70516	8.797	8.25953	8.24864	430.862	305.301	1.41127	0.000542242	0.00402624
An15g02490	An00g03626	similarity to 3-isopropylmalate dehydrogenase leuB - Sulfolobus sp.	11.5533	11.5663	12.1031	12.0109	3018.96	4260.95	0.708518	0.000543278	0.00403178
An07g09120	An00g09712	strong similarity to precursor of methionyl aminopeptidase Map1 - Saccharomyces cerevisiae	9.28754	9.2439	9.72054	9.82015	615.546	873.307	0.704845	0.000544056	0.00403542
An12g05570	An00g08327	strong similarity to fructosyl amino acid oxidase faoA - Aspergillus terreus	7.06472	6.8007	7.55941	7.56153	122.167	188.768	0.64718	0.000545843	0.00404652
An01g05300	An00g11142	strong similarity to subunit of transcription initiation factor TFIID taf72p - Schizosaccharomyces pombe [putative frameshift]	7.8684	7.81128	7.27591	7.38256	229.102	160.812	1.42465	0.000548562	0.00406453
An08g08290	An00g07478	strong similarity to cephalosporin esterase - Rhodosporidium toruloides	5.48909	5.52412	5.96376	6.02198	45.4625	63.6845	0.713871	0.000549455	0.00406899
An04g03830	An00g12970	similarity to phorbol activated nuclear factor-like protein PNF1 from patent WO200162790-A2 - Homo sapiens	7.12187	7.29729	7.98972	7.75071	148.013	233.976	0.632601	0.000551694	0.00408341
An16g07910	An00g01692	weak similarity to protein fragment SEQ ID NO:32794 from patent EP1033405-A2 - Arabidopsis thaliana	8.98047	8.92744	8.45664	8.48471	495.917	354.753	1.39792	0.000552614	0.00408806
An18g03150	An00g11328	strong similarity to protein CRO1 - Podospora anserina	7.87173	7.82818	7.23909	7.39213	230.713	159.3	1.44829	0.000554039	0.00409643
An15g07720	An00g07388	strong similarity to carboxyphosphonoenolpyruvate mutase - Streptomyces hygroscopicus	5.16243	5.23231	5.68778	5.92405	36.6914	55.9441	0.655859	0.000554942	0.00410094
An02g10680	An00g08188	strong similarity to estradiol 17beta-dehydrogenase E2DH - Homo sapiens	5.71631	5.57968	6.17103	6.16286	50.1437	71.8514	0.69788	0.000556566	0.00410821
An11g01060	An00g11848	strong similarity to transcription activator CLTA1 - Colletotrichum lindemuthianum	8.02727	8.02393	7.56041	7.36263	260.583	176.255	1.47844	0.000556806	0.00410821
An16g03980	An00g13820	strong similarity to hypothetical protein CAF06114.1 - Neurospora crassa [truncated ORF]	6.53363	6.82811	5.92369	6.05838	102.599	63.6036	1.6131	0.000556512	0.00410821
An13g00810	An00g13453	weak similarity to RecQ-type DNA helicase WRN - Mus musculus	7.67704	7.62974	7.05432	7.19703	201.326	139.651	1.44164	0.000557249	0.00410931
An01g01250	An00g08777	strong similarity to hypothetical membrane transport protein SPAC3H1.06c - Schizosaccharomyces pombe [truncated ORF]	4.59974	4.4585	5.02351	5.16021	23.0888	34.1038	0.677015	0.000558542	0.00411668
An04g09490	An00g08943	hypothetical protein	4.57749	4.19324	5.36157	5.11296	20.8991	37.7202	0.554056	0.000558866	0.00411689
An02g10350	An00g08235	strong similarity to farnesyl-pyrophosphate synthase FPPS - Gibberella fujikuroi	10.3804	10.4283	11.0272	10.8641	1355.25	1972.26	0.687153	0.000560253	0.00412494
An14g04090	An00g10535	strong similarity to hypothetical protein she9 - Candida albicans	8.14167	8.009	8.70667	8.5647	269.723	397.741	0.678139	0.000561673	0.00413322
An08g07580	An00g12885	weak similarity to hypothetical protein L5075.03 - Leishmania major	6.779	6.73875	6.25517	6.29932	108.299	77.5602	1.39632	0.000563711	0.00414603
An09g04640	An00g07995	strong similarity to hypothetical DNA replication licensing factor nimQ - Aspergillus nidulans	7.65886	7.72941	7.22532	7.18583	207.093	147.603	1.40305	0.000566314	0.00416299
An14g02590	An00g08367	strong similarity to GABA permease gabA - Aspergillus nidulans	7.79142	7.95532	7.36069	7.29929	234.489	160.897	1.45739	0.00057151	0.00419677
An18g06390	An00g11325	strong similarity to hypothetical conserved protein encoded by B2F7.170 - Neurospora crassa	6.87091	7.10015	6.31495	5.8874	126.723	68.6493	1.84594	0.000571243	0.00419677
An08g05490	An00g04464	similarity to hypothetical protein At2g15220 - Arabidopsis thaliana	5.84666	5.96599	6.42557	6.40208	59.9766	85.2614	0.703444	0.000571871	0.00419722
An03g06850	An00g08738	strong similarity to hypothetical coiled-coil protein cgrA - Aspergillus nidulans	9.90142	9.78414	9.35475	9.31271	918.275	645.256	1.42312	0.000572844	0.00420216
An02g13280	An00g08930	similarity to hypothetical protein AAN59045.1 - Streptococcus mutans	6.92018	6.69124	7.82212	7.44469	111.872	198.556	0.56343	0.00057315	0.0042022
An18g03410	An00g00121	weak similarity to protein NUMB-R - Homo sapiens	5.81274	5.93206	5.39012	5.23306	58.5826	39.7145	1.47509	0.000573843	0.00420507
An12g05970	An00g10952	strong similarity to salicylate hydroxylase nahW - Pseudomonas stutzeri	5.80817	5.64667	6.25976	6.50979	52.9816	83.5621	0.634039	0.000575333	0.00421379
An04g05580	An00g04644	similarity to hypothetical protein B5O22.140 - Neurospora crassa [truncated ORF]	5.89994	5.87082	6.34329	6.38068	59.1121	82.2524	0.718668	0.000576292	0.0042186
An16g02000	An00g08380	strong similarity to GABA permease gabA - Aspergillus nidulans	8.58429	8.57801	8.13508	8.01337	382.986	269.516	1.42102	0.000576745	0.00421971
An02g13380	An00g12557	weak similarity to gastric mucin clone PGM-2A - Sus scrofa	5.37298	5.67275	4.48076	4.84149	45.9777	25.3011	1.81722	0.00057821	0.00422822
An04g03710	An00g04871	similarity to hypothetical protein SPBC3E7.03c - Schizosaccharomyces pombe	7.3574	7.28438	6.8187	6.85054	159.885	114.137	1.40082	0.000579327	0.00423417
An04g05330	An00g09164	strong similarity to hypothetical protein SPAC18B11.05 - Schizosaccharomyces pombe	8.02684	7.85824	7.42698	7.36875	246.005	168.647	1.4587	0.000579762	0.00423514
An09g04870	An00g13267	weak similarity to polypeptide SEQ ID NO:6186 from patent WO200153312-A1 - Homo sapiens	7.9732	7.78576	7.29991	7.34628	235.483	160.13	1.47058	0.000580071	0.00423519
An12g01580	An00g03634	similarity to 3-phosphoglycerate dehydrogenase PGDH - Arabidopsis thaliana	4.98876	5.35864	6.00805	5.87253	36.0943	61.4053	0.587804	0.000582515	0.00425081
An12g00060	An00g02423	similarity to hypothetical protein CAE76586.1 - Neurospora crassa	6.48751	6.62648	5.76577	6.03153	94.157	59.6583	1.57827	0.000582967	0.00425189
An18g06370	An00g09907	strong similarity to multidrug resistance protein Hol1 - Saccharomyces cerevisiae	5.60381	5.99942	4.95767	5.07041	55.7777	32.3128	1.72618	0.000584081	0.00425779
An02g02030	An00g09499	strong similarity to isopenicillin N epimerase cefD - Nocardia lactamdurans	9.99178	10.0227	9.5485	9.51707	1029.16	740.72	1.38941	0.000586608	0.00427399
An01g00340	An00g09275	strong similarity to hypothetical protein SPCC320.08 - Schizosaccharomyces pombe	9.36606	9.39546	9.83981	10.028	666.639	978.152	0.681529	0.000587124	0.00427552
An12g09190	An00g05372	similarity to nucleic acid-binding protein NuABP-10 from patent WO200044900-A2 - Homo sapiens	9.74164	9.95567	9.27949	9.27272	922.019	619.992	1.48715	0.000591027	0.0043017
An02g06100	An00g02075	hypothetical protein	5.88327	6.19557	5.19552	5.40155	65.7728	39.3567	1.6712	0.000591703	0.00430439
An16g03940	An00g11145	strong similarity to subunit of transcription initiation factor TFIID TATA-box binding protein TBP - Aspergillus nidulans	9.60488	9.63029	9.17287	9.06633	785.565	556.256	1.41224	0.00059253	0.00430816
An17g00880	An00g08062	strong similarity to endometrium tumour EST encoded protein 137 from patent DE19817948-A1 - Homo sapiens	8.96969	8.87309	9.40122	9.42747	484.849	682.339	0.71057	0.000595069	0.00432437
An01g07640	An00g05577	similarity to hypothetical membrane protein YPL087w - Saccharomyces cerevisiae	9.2041	9.12372	8.70609	8.59266	573.603	401.533	1.42853	0.000595708	0.00432677
An01g04560	An00g09821	strong similarity to mixed-linked glucanase precursor MLG1 - Cochliobolus carbonum	7.52026	7.67785	6.84644	7.07937	193.884	124.751	1.55417	0.000596642	0.0043313
An02g02290	An00g07900	strong similarity to delta-1-pyrroline-5-carboxylate dehydrogenase prnC - Aspergillus nidulans	4.79045	4.64768	5.22251	5.2526	26.3378	37.7278	0.698102	0.000599182	0.00434524
An08g05640	An00g10027	strong similarity to nitrite reductase (NADH) niiA - Aspergillus nidulans	6.15003	5.98146	5.51292	5.5453	66.984	46.1772	1.45059	0.000599066	0.00434524
An12g08730	An00g06244	similarity to MADS-box domain transcription factor Mcm1 - Saccharomyces cerevisiae	11.6425	11.5748	10.8039	11.0984	3122.87	1979.78	1.57738	0.000600526	0.00435047
An17g00760	An00g07384	strong similarity to carboxypeptidase S1 - Penicillium janthinellum	7.28466	7.45341	6.85503	6.66169	165.311	108.26	1.52698	0.000600238	0.00435047
An02g07080	An00g06468	similarity to transthyretin precursor TTR - Rattus norvegicus	9.07707	9.24441	8.60003	8.64608	572.344	394.274	1.45164	0.000601694	0.00435668
An02g11150	An00g03039	alpha-galactosidase aglB - Aspergillus niger	6.07118	6.35911	6.92644	6.82455	74.2926	117.416	0.632727	0.000604555	0.00437338
An13g03970	An00g04286	similarity to glutathione-dependent formaldehyde dehydrogenase FDH - Methylobacter marinus	8.05867	8.33746	6.57598	5.08113	293.672	56.8291	5.16765	0.000604626	0.00437338
An01g07130	An00g10938	strong similarity to salicylate 1-monooxygenase sal1 - Pseudomonas putida	7.60631	7.83324	7.03208	7.17025	210.807	137.298	1.5354	0.000606503	0.00438469
An07g05810	An00g01946	similarity to hypothetical protein CAD60772.1 - Podospora anserina	6.59392	6.78045	7.25137	7.22043	103.049	150.738	0.683628	0.000608824	0.00439919
An09g03060	An00g07284	strong similarity to beta-type carbonic anhydrase beta-CA1 - Coccomyxa sp.	5.99876	6.08483	5.54293	5.56802	65.8813	47.0288	1.40087	0.000609204	0.00439966
An11g05110	An00g04057	similarity to death-associated protein kinase DAPK1 - Homo sapiens	5.18896	5.30393	6.38485	5.89771	37.961	70.5844	0.53781	0.000609811	0.00440178
An08g07840	An00g03049	NADPH cytochrome P450 oxidoreductase cprA - Aspergillus niger [possible sequencing error]	9.66671	9.81138	10.3454	10.2264	854.565	1248.46	0.684494	0.000611633	0.00441265
An11g11130	An00g06696	strong similarity to 26S proteasome-associated ubiquitin carboxyl-terminal hydrolase uch2p - Schizosaccharomyces pombe	7.44992	7.44157	6.66113	6.94923	174.338	111.832	1.55894	0.00061306	0.00441839
An12g10150	An00g09832	strong similarity to monoamine oxidase MAO - Oncorhynchus mykiss	5.94293	5.68142	6.39805	6.47564	56.1874	86.6332	0.648566	0.00061292	0.00441839
An11g03360	An00g03453	questionable ORF	5.29915	5.36717	4.87677	4.81809	40.3127	28.7887	1.4003	0.000614305	0.00442508
An01g02220	An00g11961	strong similarity to tRNA splicing endonuclease gamma subunit Sen34 - Saccharomyces cerevisiae [putative frameshift]	8.35615	8.1845	7.6981	7.75848	308.756	212.055	1.45602	0.000615948	0.00443463
An02g04730	An00g05556	similarity to hypothetical membrane protein YDL237w - Saccharomyces cerevisiae	5.86949	5.80704	5.37364	5.17352	57.2128	38.6817	1.47907	0.00061639	0.00443553
An02g11520	An00g02246	hypothetical protein	5.35532	5.55344	4.77076	4.92889	43.8461	28.8365	1.52051	0.000618798	0.00444886
An11g10290	An00g07274	strong similarity to betaine-aldehyde dehydrogenase betB - Escherichia coli	7.10953	6.96669	6.51251	6.53415	131.427	91.9852	1.42878	0.000618878	0.00444886
An14g02490	An00g12221	weak similarity to protein from patent WO200056892-A1 - Streptomyces albulus	5.07861	5.24546	4.63376	4.63058	35.8037	24.7983	1.44379	0.000621602	0.00446615
An02g08060	An00g04948	similarity to hypothetical protein YGL144c - Saccharomyces cerevisiae	6.85539	7.09493	7.62955	7.53529	125.815	191.662	0.656441	0.000625785	0.00448928
An07g01230	An00g05928	similarity to source- and sink-specific sucrose/H+ symporters - Daucus carota	5.29555	5.44842	5.91981	5.87287	41.4123	59.5629	0.695269	0.00062533	0.00448928
An07g09390	An00g10064	strong similarity to nuclear movement protein nudC - Aspergillus nidulans	9.54108	9.32985	9.99082	10.0111	692.4	1024.69	0.675714	0.000625595	0.00448928
An15g03810	An00g04727	similarity to hypothetical protein mlr1783 - Mesorhizobium loti	6.75283	6.94942	7.39789	7.408	115.45	169.243	0.682159	0.000630629	0.00452171
An01g07830	An00g06414	similarity to transcription factor ste11p - Schizosaccharomyces pombe	4.84503	4.73018	5.26434	5.31094	27.6193	39.0604	0.707092	0.000635595	0.00455265
An16g02990	An00g10298	strong similarity to phosphoglycerate mutase pgm - Bacillus subtilis	10.6011	10.6931	11.1131	11.159	1603.57	2250.47	0.712547	0.000635276	0.00455265
An02g10690	An00g12362	weak similarity to cercosporin resistance protein crg1 - Cercospora nicotianae	6.41281	6.60132	7.31665	7.05077	90.954	145.383	0.625618	0.000638721	0.00457271
An11g11180	An00g11570	strong similarity to hypothetical protein encoded by SPBC1198.08 - Schizosaccharomyces pombe	11.2569	11.3265	11.764	11.7684	2506.92	3483.22	0.719714	0.000642138	0.00459482
An16g06390	An00g09187	strong similarity to hypothetical protein SPAC2C4.17c - Schizosaccharomyces pombe	7.06109	6.88801	7.56771	7.47825	125.762	183.925	0.683766	0.000642872	0.00459772
An12g07860	An00g08185	strong similarity to esterase P1-8LC from patent WO9730160-A1 - Sulfolobus solfataricus	7.45885	7.56912	6.9984	6.70438	182.783	115.471	1.58293	0.000644707	0.00460849
An15g00550	An00g09305	strong similarity to hypothetical protein YBR101c - Saccharomyces cerevisiae	8.88651	8.85954	9.53879	9.32948	468.863	691.763	0.677781	0.000648845	0.0046357
An04g01740	An00g13540	similarity to steroid 5alpha-reductase UDH1 - Ustilago maydis	6.34668	6.16915	6.77838	7.0049	76.528	118.738	0.644509	0.000651418	0.00465171
An16g06750	An00g04116	similarity to D-stereospecific aminopeptidase - Ochrobactrum anthropi	7.77251	7.80817	8.27479	8.24079	221.374	306.086	0.723241	0.000651763	0.00465179
An05g02500	An00g09078	strong similarity to hypothetical protein HI0753 - Synechocystis sp.	5.29418	5.57686	4.45394	4.79465	43.2767	24.6633	1.7547	0.00065494	0.00467208
An08g06560	An00g11079	strong similarity to spermidine synthase Spe3 - Saccharomyces cerevisiae	11.7659	11.8843	12.3197	12.3191	3628.29	5111.11	0.709883	0.000655934	0.00467679
An14g00700	An00g08726	strong similarity to hypothetical ATPase HFN2B - Haematobia irritans	6.78719	6.85037	7.31265	7.27352	112.89	156.833	0.719812	0.000656959	0.00468171
An01g05830	An00g06583	strong similarity to cycloheximide resistance protein CYHR - Candida maltosa	7.02814	7.12694	7.53636	7.68298	135.068	195.317	0.691534	0.00065863	0.00469123
An14g01190	An00g03823	similarity to arginase - Bacillus caldovelox	6.45573	6.41679	7.00168	6.87493	86.5981	122.642	0.706108	0.000659329	0.00469143
An18g06190	An00g13399	weak similarity to hypothetical proteophosphoglycan ppg3 - Leishmania major	7.51879	7.76096	7.02624	7.07078	199.449	132.377	1.50667	0.000659101	0.00469143
An12g08110	An00g09480	strong similarity to intracellular signalling protein INTRA31 from patent WO200077040-A2 - Homo sapiens	8.80376	8.84065	8.371	8.17636	452.636	309.475	1.46259	0.000661207	0.0047024
An01g05030	An00g10197	strong similarity to oxidoreductase OXRD-8 from patent WO200071679-A2 - Homo sapiens	9.23478	9.13219	8.70913	8.49815	581.44	389.004	1.49469	0.000663825	0.00471862
An14g06090	An00g02832	hypothetical protein	9.05101	9.30182	8.54785	8.60362	578.599	381.552	1.51644	0.00066518	0.00472585
An01g03900	An00g07192	strong similarity to ATP-binding cassette multidrug transport protein atrA - Aspergillus nidulans	6.02777	6.04045	5.5875	5.39728	65.5312	45.0168	1.45571	0.000666984	0.00473627
An02g01330	An00g05580	similarity to hypothetical nadh-dependent flavin oxidoreductase SPBC23G7.10c - Schizosaccharomyces pombe	5.89885	6.06015	5.46932	5.23495	63.097	40.8464	1.54474	0.000670258	0.0047571
An02g03130	An00g00848	hypothetical protein	6.26946	6.09161	6.76226	6.68583	72.5314	105.716	0.686098	0.000671128	0.00476086
An02g12900	An00g04529	similarity to hypothetical protein encoded by An04g10150 - Aspergillus niger	7.26368	7.07848	6.56574	6.16542	144.115	82.4575	1.74775	0.000673298	0.00477383
An17g01390	An00g09404	strong similarity to hypothetical SH3 domain-containing protein AAK56937.1 - Coccidioides immitis	9.38801	9.50775	8.74156	8.96421	698.384	462.363	1.51047	0.000676813	0.00479632
An05g00160	An00g07694	strong similarity to cystathionine beta-synthase Cys4 - Saccharomyces cerevisiae	8.3666	8.37705	8.81008	8.97336	331.261	474.978	0.697423	0.000678544	0.00480615
An13g00280	An00g06630	strong similarity to 13.6 kD subunit of DNA-directed RNA polymerase II Rpb11 - Saccharomyces cerevisiae	9.8894	9.9874	9.38612	9.48439	981.197	692.3	1.4173	0.000680736	0.00481924
An07g04510	An00g00002	hypothetical protein	6.47609	6.46249	6.03519	5.95725	88.6035	63.8324	1.38806	0.000682395	0.00482366
An11g06150	An00g10565	strong similarity to proline permease prnB - Aspergillus nidulans	6.42117	6.46829	6.00745	5.88264	87.1077	61.608	1.4139	0.0006823	0.00482366
An04g01160	An00g11665	strong similarity to hypothetical ABC transporter SPBC15C4.02 - Schizosaccharomyces pombe	6.27916	6.20529	6.69913	6.73331	75.7002	105.144	0.719968	0.00068191	0.00482366
An07g01100	An00g04285	similarity to glutathione S-transferase omega - Sus scrofa	9.03184	8.73969	7.9668	8.26147	473.022	277.075	1.7072	0.000683744	0.00483075
An10g00500	An00g13147	strong similarity to essential protein SEQ ID NO:7288 from patent WO200253728-A2 - Candida albicans	11.3384	11.2507	10.8262	10.809	2511.86	1804.74	1.39181	0.000684135	0.00483107
An02g03510	An00g03832	similarity to arylalkylamine N-acetyltransferase AANAT1 - Esox lucius	9.36789	9.26937	8.80727	8.85706	638.538	455.771	1.40101	0.000686169	0.004843
An14g00140	An00g01806	hypothetical protein	7.68181	8.03716	8.59814	8.53535	232.242	379.182	0.612481	0.000688549	0.00485667
An01g03130	An00g13559	weak similarity to surface protein PspC - Streptococcus pneumoniae	7.81704	8.18408	7.31278	7.24579	256.099	155.34	1.64864	0.000688801	0.00485667
An05g02330	An00g03912	similarity to capsule protein CAP59 - Cryptococcus neoformans	8.02744	7.90505	8.44244	8.48193	250.079	352.672	0.709098	0.000689819	0.00485944
An11g03100	An00g07671	strong similarity to cyclin-dependent protein kinase phoa - Aspergillus nidulans	6.21938	6.10239	5.69949	5.59142	71.5503	50.0554	1.42942	0.000689889	0.00485944
An16g04080	An00g06487	similarity to tubulin-tyrosine ligase - Sus scrofa	7.59627	7.65617	7.15751	7.16414	197.57	143.095	1.38069	0.000694949	0.0048891
An01g11830	An00g13387	weak similarity to protein YIL159w - Saccharomyces cerevisiae	5.14627	5.3473	6.06252	5.79123	37.9699	60.8371	0.624124	0.000695148	0.0048891
An04g03340	An00g13564	weak similarity to hypothetical syntaxin 8 related protein B13N20.240 - Neurospora crassa	5.35005	5.51044	4.94414	4.83344	43.1187	29.626	1.45544	0.000694694	0.0048891
An02g09950	An00g05935	similarity to spindle pole body protein spc98 homolog GCP3 - Homo sapiens	7.32757	7.36479	6.89676	6.87311	162.713	118.187	1.37673	0.000695745	0.00489084
An01g05220	An00g02027	hypothetical protein	7.90168	8.08805	7.45742	7.46339	255.09	176.119	1.4484	0.00069742	0.00490015
An08g02900	An00g09994	strong similarity to neutral amino acid permease mtr - Neurospora crassa	6.9683	7.07776	7.79341	7.51967	130.06	201.766	0.644607	0.000699422	0.00491175
An02g14890	An00g07068	strong similarity to amidotransferase/cyclase His7 - Saccharomyces cerevisiae	8.40911	8.64153	9.08581	9.1125	368.449	548.426	0.671829	0.000702417	0.00493031
An08g07380	An00g09651	strong similarity to malonyl CoA synthase matB - Rhizobium trifolii	6.94976	7.188	7.66664	7.63115	134.259	200.7	0.668957	0.00070345	0.00493509
An12g03580	An00g09724	strong similarity to microsomal glutathione S-transferase 3 MGST3 - Homo sapiens	9.6018	9.46825	10.0793	10.0077	741.871	1055.35	0.702964	0.000703843	0.00493537
An01g10830	An00g09378	strong similarity to hypothetical protein YPL065w - Saccharomyces cerevisiae	8.65665	8.66779	8.23217	8.14006	405.124	291.25	1.39098	0.000704242	0.00493569
An02g08820	An00g09249	strong similarity to hypothetical protein SPBC31F10.16 - Schizosaccharomyces pombe	8.63566	8.66076	9.13182	9.08798	401.208	552.527	0.726133	0.000705025	0.0049387
An09g00710	An00g04311	similarity to haloacetate dehalogenase H-1 - Moraxella sp.	6.75096	6.66323	7.64774	7.25972	104.481	175.306	0.595992	0.000708897	0.00495395
[truncated: 11,991 more rows]

## Sheet: 5E-3
ORF	alias	annotation	101281-01.CEL	101281-02.CEL	101281-03.CEL	101281-04.CEL	MT	WT	FC	pValue	FDR
An07g02050	An00g03051	2,3-dihydroxybenzoic acid decarboxylase dhbD - Aspergillus niger	12.5164	12.5114	4.69158	4.95005	5848.74	28.2625	206.944	1.38698e-11	5.14503e-08
An01g00530	An00g03069	proteinase aspergillopepsin II - Aspergillus niger	12.3948	12.4517	4.85076	4.65072	5492.36	26.9225	204.006	7.98742e-12	5.14503e-08
An01g10580	An00g10883	strong similarity to ribonuclease T2 precursor rntB - Aspergillus oryzae	12.8903	13.0013	6.22539	5.86319	7889.98	65.9951	119.554	1.23037e-10	7.97328e-08
An14g02140	An00g12326	weak similarity to Ca-dependent protein kinase CDPK1 - Marchantia polymorpha	11.5429	11.6478	5.25816	4.58462	3094.2	30.3031	102.108	3.36527e-09	5.03366e-07
An14g04710	An00g00155	aspartic proteinase aspergillopepsin I pepA - Aspergillus niger	12.5778	12.6988	6.34463	5.66961	6375.39	64.3166	99.125	3.65218e-09	5.16064e-07
An01g12240	An00g08867	strong similarity to hypothetical protein CAC28784.2 - Neurospora crassa	12.993	12.6977	6.78744	6.09833	7359.4	86.9964	84.5944	8.04633e-09	8.15495e-07
An11g07220	An00g13726	strong similarity to hypothetical protein EAA64855.1 - Aspergillus nidulans	10.4596	10.6654	4.25486	4.4197	1512.24	20.214	74.8118	6.73652e-11	5.54337e-08
An15g07790	An00g05514	similarity to hypothetical protein encoded by An11g02730 - Aspergillus niger	11.0123	11.4599	5.22126	4.81507	2412.16	32.4055	74.4367	2.77092e-09	4.40482e-07
An03g01800	An00g11301	strong similarity to brain polypeptide endogenous benzodiazepinoid EBZD from patent US5011777-A - Bos taurus	10.0944	10.1886	4.27158	4.35754	1129.54	19.8981	56.7665	2.61798e-11	5.23185e-08
An08g03580	An00g06620	strong similarity to 1,3-beta-glucanosyltransferase bgt1 - Aspergillus fumigatus	10.6161	10.794	5.41198	5.04141	1669.36	37.4449	44.5817	9.2922e-10	2.2805e-07
An02g11860	An00g12144	strong similarity to hypothetical Ydr124wp-like protein - Pneumocystis carinii	9.60797	9.91463	4.39474	4.26256	867.85	20.0934	43.1908	4.07083e-10	1.47565e-07
An11g00060	An00g05070	similarity to integral membrane protein PTH11 - Magnaporthe grisea	9.85852	10.0214	4.42162	4.59792	982.26	22.7812	43.1172	1.36792e-10	7.97328e-08
An02g11240	An00g02368	hypothetical protein	12.4076	12.6754	7.1762	7.04846	5961.73	138.365	43.0871	2.64281e-10	1.21385e-07
An15g03800	An00g11367	strong similarity to EST an_3228 - Aspergillus niger	9.94597	9.83127	4.52417	4.41754	947.919	22.1748	42.7475	5.73051e-11	5.5171e-08
An09g06200	An00g10714	strong similarity to transmembrane protein PTH11 - Magnaporthe grisea	10.9078	11.0848	5.6628	5.50779	2042.71	48.0111	42.5467	1.32981e-10	7.97328e-08
An09g03560	An00g04671	similarity to hypothetical protein CC3092 - Caulobacter crescentus	13.8659	13.9377	8.66574	8.57465	15305.7	393.493	38.8971	4.83062e-11	5.5171e-08
An01g12550	An00g09666	strong similarity to mannosyl-oligosaccharide 1,2-alpha-mannosidase msdS - Aspergillus saitoi	10.0219	9.95542	4.94892	4.93927	1015.97	30.7837	33.0036	4.91133e-11	5.5171e-08
An11g02730	An00g05000	similarity to hypothetical serine-rich protein SPCC1322.10 - Schizosaccharomyces pombe	9.39473	9.68163	4.45332	4.5754	743.497	22.8538	32.5328	5.50533e-10	1.67629e-07
An09g03000	An00g12682	weak similarity to hypothetical plenty-of-prolines-101 protein POP101 - Mus musculus	9.53607	9.58413	4.68316	4.42565	754.876	23.497	32.1265	3.15645e-10	1.29653e-07
An01g13660	An00g11587	strong similarity to laccase I precursor yA - Aspergillus nidulans	9.88087	9.71628	4.84297	4.77975	890.563	28.0778	31.7177	1.26073e-10	7.97328e-08
An08g03770	An00g13153	weak similarity to mucin MUC5AC - Homo sapiens	8.98265	9.50761	4.33101	4.21458	606.823	19.3303	31.3922	7.1572e-09	7.99465e-07
An02g09010	An00g13062	weak similarity to intestinal mucin MUC2 - Homo sapiens	10.62	10.4121	5.44223	5.74519	1464.34	48.2919	30.3227	1.21751e-09	2.74705e-07
An07g05660	An00g12767	similarity to hypothetical protein EAA64430.1 - Aspergillus nidulans	9.48014	10.0609	4.74371	4.95341	873.425	28.8112	30.3155	1.66229e-08	1.30852e-06
An02g10550	An00g08052	strong similarity to endo-alpha-1,5-arabinanase abnA - Aspergillus niger	11.2476	11.2959	6.56358	6.34502	2472.55	87.6876	28.1973	2.68992e-10	1.21385e-07
An09g05520	An00g01534	hypothetical protein	10.5974	10.5942	6.19534	5.55668	1547.58	58.7294	26.3511	2.72179e-08	1.8131e-06
An12g07490	An00g03873	similarity to beta-ketoacyl reductase rhlG - Pseudomonas aeruginosa	9.52798	9.85391	5.31848	4.98449	826.542	35.5427	23.2549	6.56534e-09	7.63972e-07
An01g04830	An00g09932	strong similarity to myb-like DNA binding protein flbD - Aspergillus nidulans	10.7309	11.0773	6.36908	6.36933	1916.29	82.665	23.1814	1.71784e-09	3.20411e-07
An02g00840	An00g05352	similarity to nonribosomal peptide synthase MxcG - Stigmatella aurantiaca	9.41006	9.63875	4.80753	5.1871	736.431	31.9405	23.0563	5.18971e-09	6.57562e-07
An03g01920	An00g06088	similarity to human ORFX ORF2524 polypeptide sequence SEQ ID NO:5048 from patent WO200058473-A2 - Homo sapiens	8.6219	8.91144	4.17553	4.32056	435.542	19.0016	22.9214	1.35446e-09	2.915e-07
An01g13480	An00g00111	strong similarity to protein SEQ ID NO:7805 from patent WO200253728-A2 - Candida albicans	10.1519	10.121	5.51096	6.03312	1125.58	54.6459	20.5977	1.56601e-08	1.25651e-06
An18g04100	An00g11262	strong similarity to 43 kDa secreted glycoprotein precursor gp43 - Paracoccidioides brasiliensis	9.74336	9.90804	5.75547	5.24462	907.467	45.2563	20.0517	1.91555e-08	1.4643e-06
An04g01250	An00g08915	strong similarity to hypothetical protein encoded by An08g11670 - Aspergillus niger	8.84593	9.21004	4.85992	4.5634	522.028	26.2031	19.9224	9.70695e-09	8.99275e-07
An12g09580	An00g05340	similarity to nitrogen assimilation regulatory protein nit-4 - Neurospora crassa	10.1544	10.1237	5.65193	6.03572	1127.6	57.4337	19.6331	3.94964e-09	5.47044e-07
An18g03570	An00g00159	beta-glucosidase bgl1 - Aspergillus niger	11.2653	11.3305	7.1928	6.82829	2517.73	128.939	19.5265	3.3824e-09	5.03366e-07
An03g01770	An00g11368	strong similarity to EST an_3645 - Aspergillus niger	8.4434	9.01954	4.41392	4.48416	425.046	21.8421	19.4599	3.15822e-08	2.04539e-06
An04g03530	An00g09964	strong similarity to NAD-dependent D-arabinitol dehydrogenase ard - Candida tropicalis	8.94333	9.16792	4.86047	4.72117	532.127	27.681	19.2235	1.02225e-09	2.34431e-07
An03g06670	An00g13181	weak similarity to myosin-like protein Mlp1 - Saccharomyces cerevisiae	13.1169	13.2381	9.35811	8.52115	9264.6	491.017	18.8682	3.17995e-07	1.06677e-05
An01g10620	An00g00384	hypothetical protein	10.3454	10.2406	6.26582	6.04859	1254.58	71.368	17.5791	9.76968e-10	2.31641e-07
An09g05940	An00g13852	sulphydryl oxidase Sox from patent EP565172-A1 - Aspergillus niger	10.3373	10.6524	6.52534	6.24549	1442.98	83.5991	17.2607	8.1585e-09	8.15495e-07
An10g00820	An00g07390	strong similarity to carboxyphosphonoenolpyruvate phosphonomutase bcpA - Streptomyces hygroscopicus	13.1673	13.1998	9.72324	8.45716	9303.32	545.032	17.0693	5.38366e-06	0.000102187
An03g01940	An00g13791	weak similarity to puromycin N-acetyl transferase pac - Streptomyces alboniger	8.47706	8.68428	4.59099	4.51911	382.859	23.5075	16.2866	9.26998e-10	2.2805e-07
An04g07200	An00g09525	strong similarity to kynureninase - Rattus norvegicus	10.6493	10.492	6.63388	6.51178	1520.83	95.1962	15.9757	7.80987e-10	1.98641e-07
An09g05170	An00g04479	similarity to hypothetical protein 15E11.110 - Neurospora crassa	10.5826	10.6901	6.72838	6.56763	1591.72	100.288	15.8715	7.47463e-10	1.93634e-07
An03g01910	An00g11626	strong similarity to N-acetylglutamate kinase AGK - Neurospora crassa	9.39776	9.36375	5.35368	5.44656	666.637	42.2278	15.7867	3.24388e-10	1.29653e-07
An15g02410	An00g05343	similarity to nitrogen metabolic repression regulator hNmrr from patent CN1269419-A - Homo sapiens	9.47903	9.54003	5.41962	5.74436	728.877	47.9012	15.2162	3.9888e-09	5.47052e-07
An01g05100	An00g13480	weak similarity to ribonucleoprotein B cp29B - Nicotiana sylvestris	8.7813	8.76835	4.94692	4.82037	438.01	29.5205	14.8375	4.73618e-10	1.57749e-07
An14g02100	An00g07462	strong similarity to cell wall antigen MP1 - Penicillium marneffei	10.354	10.6163	6.81028	6.39773	1433.34	97.2756	14.7349	2.54008e-08	1.75263e-06
An01g08010	An00g09484	strong similarity to iron and manganese transporter Ccc1 - Saccharomyces cerevisiae	10.0292	10.1141	5.99226	6.41304	1076.16	73.6519	14.6115	1.36809e-08	1.12495e-06
An12g00600	An00g05233	similarity to monodehydroascorbate reductase MDA - Cucumis sativus	8.63703	8.91875	4.79665	5.0525	438.943	30.3701	14.4531	8.15549e-09	8.15495e-07
An12g09560	An00g07728	strong similarity to cytochrome P450 monooxygenase avnA - Aspergillus parasiticus	8.77881	8.92445	4.95862	5.14499	461.961	33.17	13.9271	1.69975e-09	3.20411e-07
An14g00530	An00g04017	similarity to Cu-binding metallothionein CRD2 - Candida albicans	10.3578	10.403	6.28483	6.90483	1332.96	96.6588	13.7904	1.11691e-07	4.99184e-06
An02g11390	An00g08812	strong similarity to hypothetical protein encoded by DR0708 - Deinococcus radiodurans	12.352	12.3085	8.75169	8.38866	5149.7	380.084	13.5488	8.18724e-09	8.15495e-07
An02g09070	An00g00099	weak similarity to precursor of alpha/beta-gliadin - Triticum aestivum	8.76025	8.9829	5.15807	5.06683	468.393	34.5941	13.5397	1.92322e-09	3.32147e-07
An08g07740	An00g10269	strong similarity to phenylalanine ammonia-lyase Pal - Rhodosporidium toruloides [truncated ORF]	7.94495	8.12476	4.36132	4.2504	262.26	19.7785	13.2598	1.46753e-09	3.019e-07
An16g07920	An00g01632	strong similarity to hypothetical protein EAA64623.1 - Aspergillus nidulans	12.2778	12.4446	8.82133	8.4876	5261.22	402.952	13.0567	9.87784e-09	9.09087e-07
An11g03090	An00g05087	similarity to integral membrane protein PTH11 - Magnaporthe grisea	8.58222	8.88864	5.26376	4.83679	426.213	33.1349	12.863	5.35489e-08	2.98444e-06
An13g03080	An00g03329	questionable ORF	10.2592	10.5421	6.82539	6.60805	1351.83	105.18	12.8525	8.55479e-09	8.36874e-07
An01g09270	An00g09496	strong similarity to isocitrate lyase acuD - Aspergillus nidulans	10.38	10.5667	7.31706	6.26565	1421.68	110.765	12.8351	3.71934e-06	7.55303e-05
An07g03340	An00g08698	strong similarity to hydrophobin hYP1 - Aspergillus fumigatus	10.6889	10.8179	7.0319	7.13498	1726.17	135.621	12.7279	1.01705e-09	2.34431e-07
An11g08940	An00g13787	strong similarity to hypothetical protein YDR533c - Saccharomyces cerevisiae	9.49259	9.35023	5.90104	5.67008	685.688	55.1604	12.4308	3.47576e-09	5.06483e-07
An18g04080	An00g11791	strong similarity to vanillin-dehydrogenase VDH sequence 27 from patent EP0845532 - Unclassified organism	8.55214	8.48328	4.84133	5.01223	366.51	30.4164	12.0497	1.44128e-09	3.00927e-07
An12g09270	An00g09538	strong similarity to lactose permease Lac12 - Kluyveromyces lactis	8.08003	8.41234	4.66333	4.68315	303.633	25.5144	11.9005	8.07423e-09	8.15495e-07
An16g01780	An00g03908	similarity to protein CAP22 - Colletotrichum gloeosporioides	13.0819	13.3679	9.8787	9.43868	9573.92	808.268	11.845	6.70828e-08	3.41244e-06
An15g00410	An00g06863	strong similarity to acetate-inducible gene aciA - Aspergillus nidulans	11.8914	11.8844	8.71737	7.92788	3789.79	320.155	11.8374	7.01883e-07	2.03285e-05
An01g00520	An00g01000	hypothetical protein	9.10682	9.10064	5.66333	5.42356	550.169	46.6383	11.7965	2.81301e-09	4.42148e-07
An01g13880	An00g05997	similarity to tetracycline resistance protein TetR - Pasteurella multocida	8.52674	8.58011	5.02556	4.98713	375.696	32.141	11.689	6.10478e-10	1.7338e-07
An03g01950	An00g06044	similarity to hypothetical conserved protein encoded by the gene CC3732 - Caulobacter crescentus	7.67501	8.31937	4.74945	4.15237	255.502	21.8704	11.6826	1.40724e-06	3.50282e-05
An03g01140	An00g10160	strong similarity to oxalate decarboxylase (APOXD) from patent WO9842827-A2 - Aspergillus phoenicis	11.1024	11.0578	7.40203	7.73428	2164.9	189.776	11.4077	9.3835e-09	8.92821e-07
An08g07750	An00g03024	hypothetical protein [truncated ORF]	8.3458	8.49985	4.87109	4.96569	343.181	30.24	11.3486	1.65595e-09	3.20411e-07
An01g00500	An00g01100	hypothetical protein	7.45501	7.64835	4.09944	4.13773	187.622	17.3707	10.801	2.27578e-09	3.70184e-07
An07g07290	An00g03633	similarity to 3-oxoadipate enol-lactone hydrolase part of the dual specificity protein pcaL - Rhodococcus opacus	9.57466	9.34951	6.04592	6.03909	705.296	65.9136	10.7003	3.18449e-09	4.84215e-07
An10g00560	An00g09047	strong similarity to hypothetical protein binA - Aspergillus nidulans	8.9397	9.2811	5.84508	5.55803	552.717	52.0402	10.621	4.05134e-08	2.42197e-06
An09g04780	An00g04426	similarity to hypothetical integral membrane protein - Schizosaccharomyces pombe	8.18095	8.90828	5.24634	5.05894	373.41	35.5713	10.4975	7.35806e-07	2.10926e-05
An01g06280	An00g09446	strong similarity to IgE-binding protein - Aspergillus fumigatus	10.28	10.4503	7.08885	6.90623	1318.94	127.782	10.3218	4.68289e-09	6.06565e-07
An13g00840	An00g07072	strong similarity to general amino acid permease Gap1 - Saccharomyces cerevisiae	9.24831	9.16852	5.62036	6.08571	591.575	57.8014	10.2346	5.99747e-08	3.21112e-06
An02g00810	An00g10129	strong similarity to O-methyltransferase B omtB - Aspergillus parasiticus	9.274	9.17507	5.53793	6.27609	598.222	60.0049	9.96955	8.17088e-07	2.29523e-05
An02g04690	An00g11017	strong similarity to serine-type carboxypeptidase I cdpS - Aspergillus saitoi	11.5643	11.367	8.20098	8.12044	2828.13	286.166	9.88282	3.5517e-09	5.105e-07
An12g10430	An00g11081	strong similarity to developmentally regulated spherulin 4 - Physarum polycephalum	9.03258	9.06466	5.88589	5.64128	529.549	54.3266	9.74751	5.40686e-09	6.75326e-07
An17g00620	An00g02048	hypothetical protein	7.88574	8.42433	5.20543	4.54378	285.043	29.3362	9.71645	2.02065e-06	4.6722e-05
An15g01130	An00g07315	strong similarity to brefeldin A resistance protein bfr1p - Schizosaccharomyces pombe	9.94528	10.2364	6.71722	7.01781	1090.57	116.769	9.3395	4.45953e-08	2.57787e-06
An09g02990	An00g05584	similarity to hypothetical Sua5 protein APE2397 - Aeropyrum pernix	7.91926	7.93299	4.64666	4.7719	243.221	26.1598	9.29748	1.83313e-09	3.25472e-07
An05g01880	An00g10733	strong similarity to hypothetical chloroperoxidase cpo - Agaricus bisporus	9.76185	10.045	6.89522	6.54813	957.69	105.542	9.07401	6.74963e-08	3.41553e-06
An02g12880	An00g02785	hypothetical protein	8.00865	8.53053	5.16732	5.10848	308.599	35.2097	8.76459	1.692e-07	6.90071e-06
An09g00630	An00g13692	strong similarity to hypothetical cipC - Aspergillus nidulans	11.1167	11.0332	7.86359	8.06129	2157.18	249.421	8.64873	5.54705e-09	6.80681e-07
An01g00390	An00g01589	hypothetical protein	10.8725	10.9799	8.03497	7.66128	1945.9	230.42	8.44503	4.44133e-08	2.57787e-06
An10g01070	An00g03008	hypothetical protein [truncated ORF]	10.9259	11.0508	7.81908	8.05456	2031.53	245.031	8.29092	1.15035e-08	1.00576e-06
An01g01830	An00g07412	strong similarity to catalase/peroxidase cpeB - Streptomyces reticuli	11.1674	11.3201	8.14283	8.24408	2425.04	292.736	8.28406	4.58268e-09	5.99132e-07
An08g03730	An00g04263	similarity to gibberellin 7-oxidase - Cucurbita maxima	7.75432	8.33141	4.96057	5.04022	263.72	32.0088	8.23897	3.6344e-07	1.19067e-05
An14g05670	An00g03749	similarity to AK-toxin regulating protein AktR-1 - Alternaria alternata	9.37539	9.42362	6.69883	6.11409	675.356	84.8273	7.96154	4.24252e-07	1.34273e-05
An18g04190	An00g13645	strong similarity to hypothetical protein EAA58949.1 - Aspergillus nidulans	7.59471	7.89314	4.95868	4.61383	214.365	27.5935	7.76868	1.23655e-07	5.42259e-06
An02g05060	An00g02098	hypothetical protein	8.49938	7.99733	5.17395	5.41326	304.09	39.2224	7.75297	3.46607e-07	1.14356e-05
An16g07110	An00g06875	strong similarity to acetyl-CoA hydrolase Ach1 - Saccharomyces cerevisiae	12.2075	12.2385	9.58939	9.00965	4780.8	630.136	7.58694	4.72228e-07	1.468e-05
An11g00730	An00g02949	hypothetical protein	7.7529	8.04693	5.14801	4.83854	238.843	31.8511	7.49873	1.01943e-07	4.64962e-06
An08g03750	An00g08278	strong similarity to fluconazole resistance protein FLU1 - Candida albicans	8.37166	8.66298	5.71791	5.5281	366.411	49.2824	7.43493	4.30156e-08	2.50727e-06
An02g07930	An00g09565	strong similarity to precursor of linoleate diol synthase - Gaeumannomyces graminis	9.22749	9.50866	6.4447	6.53419	660.801	89.8502	7.35448	2.42718e-08	1.72354e-06
An01g01820	An00g00165	catalase R catR - Aspergillus niger	10.0519	9.99205	7.28389	7.00483	1039.71	141.471	7.34929	2.17452e-08	1.60949e-06
An09g03640	An00g05349	similarity to non phototropic hypocotyl 1-like serine/threonine protein kinase NPL1 - Arabidopsis thaliana	7.24478	7.25007	4.27156	4.47061	151.947	20.6932	7.34287	8.23928e-09	8.15495e-07
An17g01060	An00g11836	strong similarity to transcription factor P113 - Mus musculus	8.38224	8.5092	5.78885	5.41165	348.67	48.5113	7.1874	8.60521e-08	4.06683e-06
An01g10540	An00g07909	strong similarity to developmental regulatory protein brlA - Aspergillus nidulans	7.0767	7.52669	4.48876	4.45708	157.771	22.2066	7.1047	1.60762e-07	6.61441e-06
An06g01000	An00g10685	hypothetical protein	12.1737	12.3731	9.70935	9.19053	4950.57	699.382	7.07849	4.75706e-07	1.46902e-05
An18g04090	An00g11424	strong similarity to hypothetical protein encoded by An01g14640 - Aspergillus niger	11.9086	12.0441	9.00027	9.31923	4029.36	571.952	7.04492	5.15257e-08	2.89475e-06
An15g03980	An00g10159	strong similarity to oxalate decarboxylase - Collybia velutipes	7.64336	7.76091	4.68596	5.11173	208.245	29.8331	6.98034	1.54852e-07	6.48571e-06
An01g05370	An00g04566	similarity to hypothetical protein encoded by An09g04380 - Aspergillus niger	9.62383	9.70504	7.02313	6.71348	811.493	116.833	6.94573	3.99547e-08	2.40917e-06
An02g11760	An00g08171	strong similarity to EST SEQ ID NO:4214 from patent WO200056762-A2 - Aspergillus niger	7.80025	8.04874	5.22801	5.03187	242.947	35.016	6.93817	3.84941e-08	2.3515e-06
An01g05900	An00g11943	strong similarity to cytochrome P450 trichodiene oxygenase TRI4 - Fusarium sporotrichioides	7.74758	7.64235	5.00476	4.83854	207.212	30.3085	6.83675	1.04222e-08	9.52912e-07
An12g00140	An00g13165	weak similarity to mucin-like protein Muc1 - Saccharomyces cerevisiae	9.48326	9.66866	6.84553	6.78434	763.224	112.59	6.7788	1.05889e-08	9.53165e-07
An08g03760	An00g04765	similarity to hypothetical protein Rv3472 - Mycobacterium tuberculosis	11.374	11.4896	8.81727	8.54834	2762.6	410.946	6.72254	3.27902e-08	2.10414e-06
An12g01280	An00g07133	strong similarity to argininosuccinate synthase argG - Streptomyces clavuligerus	10.7547	10.4409	8.22294	7.48043	1549.69	230.99	6.7089	4.89923e-06	9.49711e-05
An04g07320	An00g04055	similarity to dark repressor of conidiation velvet veA - Aspergillus nidulans	8.29336	8.39292	5.66429	5.54444	324.74	48.6498	6.67504	7.54653e-09	8.15495e-07
An07g07280	An00g08706	strong similarity to hydroxyquinol 1,2-dioxygenase dxnF - Sphingomonas sp.	10.5421	10.4463	7.67813	7.85745	1442.38	217.941	6.61821	1.26265e-08	1.0705e-06
An16g05180	An00g01510	hypothetical protein	8.27381	8.76058	5.62454	5.96943	366.38	55.5988	6.5897	9.10232e-07	2.48211e-05
An08g04640	An00g10747	strong similarity to hypothetical lysosomal pepstatin insensitive protease CLN2 - Canis lupus	9.27193	9.44796	6.73076	6.55552	657.088	99.9505	6.57414	2.13771e-08	1.59917e-06
An02g13080	An00g05296	similarity to N epsilon-(indole-3-acetyl)-L-lysine synthase iaaL - Pseudomonas syringae	8.09741	8.40594	5.64276	5.44233	304.791	46.6094	6.53927	8.67568e-08	4.08633e-06
An09g01230	An00g03177	questionable ORF	10.0504	10.0216	7.45116	7.20393	1049.86	160.624	6.53611	2.19816e-08	1.61842e-06
An16g04900	An00g06561	similarity to yeast phase specific gene yps-3 - Histoplasma capsulatum	7.17624	7.49618	4.27409	5.0155	161.592	25.0163	6.45949	5.68475e-06	0.000106744
An01g04880	An00g07048	strong similarity to alpha-glucosidase II - Bacillus thermoamyloliquefaciens	8.58898	8.48956	5.81606	5.90033	372.029	58.0085	6.41335	6.99407e-09	7.95447e-07
An16g03690	An00g07420	strong similarity to iron and manganese transporter Ccc1 - Saccharomyces cerevisiae	7.56451	8.0183	4.96344	5.26141	221.537	34.5934	6.40401	6.06469e-07	1.78608e-05
An08g01950	An00g08711	strong similarity to hypothetical 30.2 KD protein Y4OV - Rhizobium sp.	8.62587	8.96042	6.13241	6.12303	443.608	69.9242	6.34413	6.64698e-08	3.3936e-06
An02g00090	An00g10553	strong similarity to prolidase - Aureobacterium esteraromaticum	7.52943	7.78408	4.86071	5.12663	201.796	31.86	6.33384	9.82713e-08	4.52101e-06
An09g04880	An00g02084	hypothetical protein	7.5675	7.43166	4.90579	4.77126	180.967	28.6115	6.32496	1.32002e-08	1.09265e-06
An02g07610	An00g09659	strong similarity to mannitol transporter mat1 - Apium graveolens	10.0227	10.2778	7.54156	7.50611	1136.39	184.035	6.17488	3.02351e-08	1.98572e-06
An08g01940	An00g09295	strong similarity to hypothetical precursor of protein Y4OU - Rhizobium sp.	8.30451	8.36711	5.70825	5.71577	323.093	52.4187	6.1637	5.21763e-09	6.57562e-07
An04g05780	An00g03245	questionable ORF	8.54252	8.50804	6.02624	5.80778	368.438	60.4224	6.0977	2.10463e-08	1.58289e-06
An07g03030	An00g08175	strong similarity to EST SEQ ID NO:4127 from patent WO200056762-A2 - Aspergillus niger	12.9433	13.0472	10.7314	10.049	8165.23	1342.01	6.08432	2.81586e-06	6.08825e-05
An14g06500	An00g08480	strong similarity to glycerone kinase isoform I dak1p - Schizosaccharomyces pombe	9.97355	10.0087	7.34279	7.43515	1017.71	167.61	6.07189	6.80206e-09	7.79951e-07
An11g02580	An00g09950	strong similarity to Na+/H+ antiporter Cnh1 - Candida albicans	7.6063	7.31308	4.7973	4.93039	176.032	29.1182	6.04543	6.92614e-08	3.48524e-06
An18g01200	An00g10109	strong similarity to O-methylsterigmatocystin oxidoreductase ord1 - Aspergillus flavus	9.86866	10.0082	7.32623	7.44006	981.222	166.936	5.87785	1.57187e-08	1.25651e-06
An11g01720	An00g08626	strong similarity to high-affinity nicotinic acid permease Tna1 - Saccharomyces cerevisiae	8.9536	8.97423	6.37709	6.46263	499.352	85.6191	5.83225	7.44795e-09	8.13979e-07
An01g14010	An00g07173	strong similarity to brown 2 protein abr2 - Aspergillus fumigatus	7.56993	7.55756	4.9689	5.08932	189.197	32.6523	5.79431	9.68022e-09	8.99275e-07
An02g09060	An00g00025	similarity to disease associated protein kinase DAPK-3 from patent WO9858052-A2 - Homo sapiens	7.90966	7.88792	5.4045	5.38513	238.656	42.0729	5.67244	6.48598e-09	7.62457e-07
An07g09090	An00g12783	weak similarity to hypothetical protein encoded by An18g02770 - Aspergillus niger	7.18462	7.43012	4.9182	4.69897	158.393	28.0238	5.6521	9.85709e-08	4.52101e-06
An15g07520	An00g04729	similarity to hypothetical protein mlr2143 - Mesorhizobium loti	8.22272	7.89679	5.54105	5.60052	266.826	47.5307	5.61376	1.0393e-07	4.714e-06
An18g03360	An00g06305	similarity to proteophosphoglycan ppg1 - Leishmania major	6.4533	7.13499	4.24198	4.38623	110.979	19.8918	5.57915	4.18054e-06	8.33071e-05
An01g09780	An00g07956	strong similarity to D-lactate dehydrogenase ldhA - Escherichia coli [truncated ORF]	10.1137	9.7229	7.52915	7.35761	967.61	174.053	5.5593	3.17426e-07	1.06677e-05
An01g07300	An00g08417	strong similarity to gluconokinase gntV - Escherichia coli	8.48015	8.49981	5.9862	6.04719	359.533	64.7447	5.55309	7.9957e-09	8.15495e-07
An02g07800	An00g09057	strong similarity to hypothetical protein CP0630 - Chlamydophila pneumoniae	9.94415	9.69199	7.45775	7.2412	902.679	163.084	5.53505	1.1155e-07	4.99184e-06
An07g04500	An00g00357	hypothetical protein	8.93896	9.19499	6.76324	6.45094	536.329	97.4837	5.50173	2.57416e-07	9.13698e-06
An02g03980	An00g07257	strong similarity to beta-glucan synthesis associated protein Kre6 - Saccharomyces cerevisiae	7.57105	7.39288	4.91624	5.12815	178.77	32.4961	5.50128	6.0141e-08	3.21112e-06
An15g05880	An00g09226	strong similarity to hypothetical protein SPBC1604.01 - Schizosaccharomyces pombe	8.81042	8.97252	6.73151	6.16638	474.897	87.3626	5.43592	1.78165e-06	4.21718e-05
An04g10110	An00g06204	similarity to hypothetical protein encoded by An11g00040 - Aspergillus niger	6.70897	7.63984	4.93494	4.53744	144.448	26.6524	5.41969	4.374e-05	0.000527851
An11g00070	An00g10121	strong similarity to O-methyltransferase B omtB - Aspergillus parasiticus	7.92488	8.01267	5.46721	5.62964	250.518	46.7996	5.35301	2.42435e-08	1.72354e-06
An01g06500	An00g09695	strong similarity to filamentous growth protein Dfg5 - Saccharomyces cerevisiae	7.21693	7.28816	4.89644	4.85218	152.487	29.3301	5.199	1.17523e-08	1.02113e-06
An13g03970	An00g04286	similarity to glutathione-dependent formaldehyde dehydrogenase FDH - Methylobacter marinus	8.05867	8.33746	6.57598	5.08113	293.672	56.8291	5.16765	0.000604626	0.00437338
An08g06240	An00g12047	strong similarity to uracil transport protein fur4p - Schizosaccharomyces pombe	7.25034	7.52527	5.05015	5.02008	167.475	32.7884	5.10776	8.22149e-08	3.93871e-06
An18g06780	An00g01644	similarity to hypothetical protein B1O14.080 - Neurospora crassa	9.33915	9.30408	7.02649	6.93754	639.862	126.414	5.06162	1.42241e-08	1.15018e-06
An07g06880	An00g11176	strong similarity to sugar transport protein Stl1 - Saccharomyces cerevisiae	8.77244	8.788	6.53854	6.34372	439.653	86.8908	5.05983	3.46042e-08	2.20035e-06
An16g06370	An00g11944	strong similarity to cytochrome P450 trichodiene oxygenase TRI4 - Fusarium sporotrichioides	7.30753	7.22119	4.93327	4.93278	153.741	30.5484	5.03271	1.37513e-08	1.12495e-06
An13g00320	An00g08217	strong similarity to EST SEQ ID NO:4066 from patent WO200056762-A2 - Aspergillus niger	11.2209	11.3126	9.18266	8.68868	2463.91	489.672	5.03176	1.07332e-06	2.82762e-05
An18g06360	An00g06258	similarity to mycelial surface antigen Csa1 - Candida albicans	9.4117	9.4447	7.08647	7.11277	688.926	137.151	5.02312	1.12831e-08	9.95639e-07
An11g01200	An00g06207	similarity to hypothetical protein CAD21260.1 - Neurospora crassa	7.96382	8.16571	5.88018	5.59505	267.754	53.3573	5.01814	2.05919e-07	7.97952e-06
An04g01430	An00g13593	weak similarity to hypothetical protein encoded by B11A5.120 - Neurospora crassa	12.5142	12.564	10.2932	10.1519	5951.78	1194.79	4.98146	2.35687e-08	1.69079e-06
An16g02850	An00g07464	strong similarity to cell wall protein Crh1 - Saccharomyces cerevisiae	9.35679	9.4304	7.22855	6.92895	672.593	135.181	4.9755	1.33477e-07	5.78084e-06
An12g00710	An00g12819	strong similarity to hypothetical protein CAD21276.1 - Neurospora crassa	11.9168	12.0067	9.91632	9.38598	3988.8	804.057	4.96085	1.62662e-06	3.94365e-05
An01g13080	An00g06366	similarity to thiamin repressible genes regulatory protein ntf1p - Schizosaccharomyces pombe	8.69942	8.83262	6.64191	6.27775	435.345	88.0241	4.94575	3.39145e-07	1.12541e-05
An01g10240	An00g04548	similarity to hypothetical protein Rv2802c - Mycobacterium tuberculosis	8.84396	8.72855	6.31736	6.66193	441.496	89.8624	4.91303	2.65208e-07	9.36869e-06
An01g05860	An00g13498	weak similarity to hypothetical secreted antigen SagBb - Enterococcus hirae	7.23049	7.36392	4.90194	5.1009	157.282	32.0315	4.91021	6.40835e-08	3.35755e-06
An12g08950	An00g07016	strong similarity to allantoin transport protein Dal4 - Saccharomyces cerevisiae	7.72013	7.87568	5.62691	5.38025	222.538	45.3674	4.90523	1.16907e-07	5.15902e-06
An03g02430	An00g09658	strong similarity to mannitol dehydrogenase mtlD - Pseudomonas fluorescens	11.2014	11.4052	8.98475	9.04731	2527.18	517.72	4.88135	4.90706e-08	2.79044e-06
An13g02730	An00g08141	strong similarity to EST an_3461 - Aspergillus niger	7.52224	7.07859	4.9934	5.04555	157.632	32.4349	4.85995	6.99205e-07	2.02929e-05
An17g01710	An00g05273	similarity to multidrug resistance protein Qdr1 - Saccharomyces cerevisiae	7.63013	7.46581	5.56874	4.99958	187.14	38.9665	4.80259	3.14864e-06	6.61356e-05
An02g06950	An00g12572	weak similarity to glucan 1,4-alpha-glucosidase precursor Sta1 - Saccharomyces cerevisiae	9.25314	9.36775	7.0873	7.0071	634.926	132.257	4.80071	2.54332e-08	1.75263e-06
An08g10010	An00g02364	hypothetical protein	7.22256	7.7826	5.41452	5.06679	181.343	37.809	4.7963	5.74054e-06	0.000107503
An17g01880	An00g10437	hypothetical protein [deleted ORF]	7.89993	8.17727	5.89855	5.6827	262.942	55.3543	4.75016	2.69213e-07	9.46237e-06
An03g01530	An00g12133	strong similarity to xanthine dehydrogenase hxA - Aspergillus nidulans	8.07431	8.257	5.79748	6.03908	287.148	60.4756	4.74817	1.54216e-07	6.47846e-06
An15g06710	An00g01097	hypothetical protein	10.3396	10.6585	8.25295	8.26142	1447.21	305.958	4.7301	1.88885e-07	7.40143e-06
An17g01450	An00g08630	strong similarity to high-affinity nicotinic acid permease Tna1 - Saccharomyces cerevisiae	7.90431	8.28939	5.95019	5.78862	273.775	58.461	4.68303	6.0279e-07	1.77899e-05
An07g02540	An00g03917	similarity to carboxylic acid transport protein Jen1 - Saccharomyces cerevisiae	8.46663	8.55771	6.21789	6.35908	365.106	78.167	4.67085	3.74956e-08	2.33123e-06
An15g03080	An00g03881	similarity to BIR repeat containing ubiquitin-conjugating enzyme BRUCE - Mus musculus	8.7151	8.66603	6.54123	6.4012	413.163	88.7219	4.65683	3.15565e-08	2.04539e-06
An02g09050	An00g08495	strong similarity to glycosylphosphatidylinositol-anchored beta(1-3)glucanosyltransferase gel3 - Aspergillus fumigatus	8.50364	8.49702	6.0645	6.50278	362.122	77.9048	4.64827	7.80886e-07	2.20683e-05
An02g07110	An00g00615	hypothetical protein	6.49123	6.80814	4.36738	4.51311	100.405	21.7093	4.62497	2.95167e-07	1.00709e-05
An02g01320	An00g13687	weak similarity to hypothetical protein encoded by An03g06340 - Aspergillus niger	12.7441	12.8115	10.6512	10.4969	7022.51	1524.4	4.60675	4.01308e-08	2.4094e-06
An17g01795	An00g12556	weak similarity to protein of retrotransposon Ty1 Tyb - Saccharomyces cerevisiae	7.06217	7.5773	5.18229	5.05333	159.757	34.7227	4.60094	2.12629e-06	4.87825e-05
An05g00130	An00g03938	similarity to cell wall synthesis protein KRE9 - Candida albicans	9.95993	9.99521	7.7839	7.76743	1008.2	219.133	4.60087	1.665e-08	1.30852e-06
An01g13060	An00g08211	strong similarity to EST an_2136 - Aspergillus niger	12.2202	12.2355	10.2029	9.85491	4796.87	1044.72	4.59154	3.03496e-07	1.02551e-05
An02g14590	An00g08439	strong similarity to glutamate dehydrogenase Gdh2 - Saccharomyces cerevisiae	11.9201	12.0112	9.68828	9.86966	3999.54	878.543	4.55247	6.05355e-08	3.21989e-06
An12g03550	An00g07001	strong similarity to allantoate permease Dal5 - Saccharomyces cerevisiae	7.53141	7.5823	5.2146	5.52998	188.296	41.421	4.54589	2.28189e-07	8.60413e-06
An03g01120	An00g07859	strong similarity to cytosolic aspartate transaminase Aat2 - Saccharomyces cerevisiae	8.66555	8.82285	6.62253	6.50207	428.812	94.5038	4.53751	5.83823e-08	3.16554e-06
An09g03230	An00g05085	similarity to integral membrane protein PTH11 - Magnaporthe grisea	7.41483	7.39998	5.19944	5.29145	169.766	37.9347	4.47521	2.45825e-08	1.73217e-06
An14g05570	An00g04159	similarity to EST an_3478 - Aspergillus niger	9.00231	9.03205	6.93691	6.78076	518.132	116.069	4.46401	4.24693e-08	2.48578e-06
An01g09020	An00g09354	strong similarity to hypothetical protein ymaE - Bacillus subtilis	8.86249	8.97328	6.74204	6.79263	483.671	108.936	4.43996	3.14226e-08	2.04539e-06
An12g00330	An00g12912	weak similarity to hypothetical protein Rv0923c - Mycobacterium tuberculosis	9.35391	9.34686	7.31212	7.08944	652.748	147.113	4.43706	8.47911e-08	4.0345e-06
An04g07400	An00g07330	strong similarity to C6 zinc finger transcription factor PRO1 - Sordaria macrospora [putative sequencing error]	8.99113	9.45328	7.32584	6.82042	597.254	134.656	4.43541	1.01234e-05	0.000167592
An18g02250	An00g11423	strong similarity to hypothetical protein encoded by An01g14540 - Aspergillus niger	8.78868	8.87144	6.75967	6.60552	455.105	102.722	4.43048	5.14728e-08	2.89475e-06
An04g07230	An00g07696	strong similarity to cysteine dioxygenase CDO1 - Rattus norvegicus	7.46613	7.59659	5.20527	5.58409	184.997	42.0689	4.39747	6.69898e-07	1.95641e-05
An07g04620	An00g04582	strong similarity to hypothetical protein EAA60744.1 - Aspergillus nidulans	11.0058	11.1409	9.33248	8.55972	2154.82	493.225	4.36884	2.37489e-05	0.000327637
An18g03380	An00g11618	strong similarity to mitochondrial thioredoxin Trx3 - Saccharomyces cerevisiae	8.68806	9.02639	6.93678	6.53254	463.757	106.496	4.35468	2.64081e-06	5.80853e-05
An01g08080	An00g09191	strong similarity to hypothetical protein SPAC32A11.02c - Schizosaccharomyces pombe	7.83116	7.81967	5.79785	5.60982	226.822	52.1225	4.3517	6.43341e-08	3.3581e-06
An02g13750	An00g08444	strong similarity to glutaminase A gtaA - Aspergillus oryzae	8.49864	8.44409	6.35362	6.37712	354.924	82.4454	4.30496	2.46409e-08	1.73217e-06
An04g03440	An00g08140	similarity to novel polypeptide sequence SEQ ID NO:1786 from patent WO2003029271-A2 - Homo sapiens	6.984	7.02462	4.97952	4.8182	128.383	29.8334	4.30333	5.43995e-08	2.99604e-06
An16g03700	An00g06609	strong similarity to phospholipase B from patent US6146869-A - Aspergillus oryzae	6.78321	6.51311	4.56648	4.52645	100.299	23.3681	4.29214	1.75586e-07	7.05826e-06
An16g05010	An00g02748	hypothetical protein	9.06586	9.07148	7.19004	6.74739	536.96	125.254	4.28696	1.19514e-06	3.11917e-05
An14g05350	An00g12149	strong similarity to hypothetical yellowish-green 1 ayg1 - Aspergillus fumigatus	8.51627	8.49461	6.18092	6.63464	363.407	84.9051	4.28015	1.36155e-06	3.41953e-05
An11g07840	An00g01212	hypothetical protein	7.40414	7.36641	5.41279	5.16649	167.182	39.1147	4.27413	1.3645e-07	5.87325e-06
An08g00540	An00g01270	strong similarity to EST SEQ ID NO:4140 from patent WO200056762-A2 - Aspergillus niger	7.58337	8.1324	6.30163	5.24018	231.985	54.6029	4.24858	0.000322732	0.00264482
An08g03200	An00g07093	strong similarity to ammonium transport protein Mep2 - Saccharomyces cerevisiae	8.11644	8.27644	6.13521	6.11093	293.342	69.6991	4.20869	5.80733e-08	3.16104e-06
An09g03300	An00g11278	strong similarity to alpha-xylosidase XylS - Sulfolobus solfataricus	8.39381	8.36945	6.28698	6.33195	333.52	79.3117	4.20518	2.67395e-08	1.79836e-06
An12g10440	An00g13955	strong similarity to hypothetical protein CAD70539.1 - Neurospora crassa	8.99994	9.04516	6.9568	6.96333	520.066	124.506	4.17705	2.71094e-08	1.8131e-06
An08g02170	An00g01881	hypothetical protein	6.93847	7.0439	4.73909	5.13576	127.22	30.6417	4.15187	9.84816e-07	2.62912e-05
An17g01855	An00g11459	hypothetical protein	7.97607	8.07391	5.9273	6.01885	260.473	62.8166	4.14656	4.85436e-08	2.77174e-06
An07g07500	An00g06841	strong similarity to ABC-type vacuolar membrane protein hmt1p - Schizosaccharomyces pombe	9.02303	9.4957	7.19445	7.23281	612.838	148.429	4.12883	1.99881e-06	4.63705e-05
An18g00630	An00g02807	hypothetical protein	10.327	10.3914	8.35573	8.27429	1313.51	318.469	4.12447	3.93556e-08	2.38344e-06
An07g04330	An00g04336	similarity to heterokaryon incompatibility protein het-6 - Neurospora crassa	6.69957	6.89752	5.1307	4.38158	111.318	27.0235	4.11931	2.90459e-05	0.000381166
An07g02060	An00g05289	similarity to myo-inositol transporter 2 - Schizosaccharomyces pombe	6.91851	7.0866	5.057	4.87707	128.227	31.2772	4.09969	1.62151e-07	6.65199e-06
An03g00720	An00g08219	strong similarity to EST SEQ ID NO:4295 from patent WO200056762-A2 - Aspergillus niger	9.57903	9.34477	7.58407	7.28776	705.206	173.155	4.0727	7.5357e-07	2.15136e-05
An01g05850	An00g08809	strong similarity to hypothetical protein AAB38299.1 - Aspergillus nidulans	8.18864	8.35035	6.30393	6.18477	308.58	75.812	4.07033	1.0204e-07	4.64962e-06
An15g07800	An00g07039	strong similarity to precursor of alpha-amylase A - Aspergillus niger	6.40636	6.4153	4.52942	4.24684	85.0848	20.9391	4.06343	2.57237e-07	9.13698e-06
An15g02040	An00g08138	strong similarity to EST an_3318 - Aspergillus niger	8.39576	8.67401	6.69139	6.33459	370.9	91.3284	4.06117	1.72713e-06	4.10676e-05
An16g01490	An00g06501	similarity to ubiquitin carboxyl-terminal hydrolase uch2p - Schizosaccharomyces pombe	7.735	7.9923	5.91274	5.77083	232.913	57.3525	4.06108	2.93238e-07	1.00296e-05
An16g05190	An00g10846	strong similarity to hypothetical related to meiosis-specific protein NDT80 - Neurospora crassa	7.34136	7.22354	5.23643	5.29649	155.681	38.4912	4.04459	5.42248e-08	2.99604e-06
An12g00180	An00g01501	hypothetical protein	8.00273	8.24933	6.16173	6.06103	279.369	69.1366	4.04082	2.19327e-07	8.3374e-06
An15g04100	An00g10936	strong similarity to salicylaldehyde dehydrogenase doxF - Pseudomonas sp.	8.92501	9.26678	7.14889	7.015	547.188	135.481	4.03885	6.96919e-07	2.02686e-05
An14g06680	An00g09066	strong similarity to hypothetical protein F28J12.200 - Arabidopsis thaliana	7.28436	7.46444	5.41994	5.31786	165.927	41.3237	4.01529	1.16739e-07	5.15902e-06
An14g05630	An00g06763	strong similarity to 4-coumarate-CoA ligase 3 4CL3 - Populus balsamifera	7.89789	7.84493	5.65537	6.09473	234.17	58.6905	3.98991	1.69835e-06	4.05732e-05
An07g06300	An00g09693	strong similarity to member of the hexose transporter family of the major facilitator superfamily Hxt16 - Saccharomyces cerevisiae	8.64501	8.66664	6.53722	6.80594	403.333	101.94	3.95656	2.53344e-07	9.11063e-06
An11g04810	An00g00149	alternative oxidase aox1 - Aspergillus niger	7.61013	8.07595	5.69406	6.03463	229.61	58.2564	3.94137	6.90846e-06	0.00012551
An07g00070	An00g08894	strong similarity to hypothetical protein encoded by An07g00010 - Aspergillus niger	7.34095	7.73367	5.43356	5.69201	185.762	47.2678	3.93	2.45076e-06	5.47832e-05
An09g04250	An00g09456	strong similarity to indoleamine 2,3-dioxygenase IDO - Mus musculus	10.3345	10.3808	8.64918	8.11792	1312.11	333.965	3.92889	4.63071e-06	9.06e-05
An02g00080	An00g09965	strong similarity to NAD-GSH-dependent formaldehyde dehydrogenase flhA - Paracoccus denitrificans	7.91321	7.90801	5.76803	6.10708	240.62	61.289	3.92599	5.85802e-07	1.74729e-05
An14g00420	An00g06499	similarity to UbcH 7-binding protein HHARI - Homo sapiens	7.94671	8.11216	6.08954	6.04037	261.277	66.9474	3.90272	9.46127e-08	4.36811e-06
An02g06820	An00g10786	strong similarity to pyruvate decarboxylase pdcA - Aspergillus oryzae	9.66341	9.80444	7.95349	7.58897	851.536	218.461	3.89789	1.08964e-06	2.86523e-05
An15g05450	An00g09978	strong similarity to NADPH-dependent carbonyl reductase S1 - Candida magnoliae	9.99966	10.2379	8.32215	7.99088	1111.89	285.336	3.89677	1.31942e-06	3.31967e-05
An04g04890	An00g08475	strong similarity to glycerol kinase GK - Mus musculus	11.2562	11.2521	9.26966	9.31823	2442.5	627.707	3.89115	3.93576e-08	2.38344e-06
An15g01640	An00g13082	weak similarity to kinesin light chain KLC - Plectonema boryanum	7.30093	7.32482	5.33142	5.38401	158.999	41.0046	3.87759	4.15304e-08	2.46173e-06
An11g09490	An00g13714	weak similarity to hypothetical protein encoded by An12g06920 - Aspergillus niger	6.97133	7.17311	5.02936	5.20759	134.571	34.7388	3.87378	2.81445e-07	9.75303e-06
An07g04320	An00g09963	strong similarity to NAD-dependent D-arabinitol dehydrogenase ard - Candida tropicalis	6.81421	7.16507	5.14293	4.96362	127.084	33.2037	3.8274	1.24042e-06	3.19184e-05
An18g06570	An00g08769	strong similarity to hypothetical protein YGR266w - Saccharomyces cerevisiae [truncated ORF]	10.7493	10.9837	9.20046	8.6649	1867	488.656	3.82069	8.67067e-06	0.000150116
An08g00170	An00g02148	hypothetical protein	7.32443	7.18024	5.51618	5.13695	152.465	40.1288	3.79939	1.46593e-06	3.61673e-05
An10g00170	An00g10622	strong similarity to protein sequence 79 from patent WO0129221 - Homo sapiens	8.17903	7.98485	6.24772	6.06472	270.96	71.3193	3.79925	3.03209e-07	1.02551e-05
An01g00620	An00g10203	strong similarity to p-cumic aldehyde dehydrogenase cymc - Pseudomonas putida	7.00731	7.24289	5.09869	5.30355	139.595	36.7868	3.79469	5.13785e-07	1.56246e-05
An04g01670	An00g05974	similarity to suppressor of kinase protein Sok1 - Saccharomyces cerevisiae	7.52284	7.67585	5.72595	5.63911	193.924	51.3584	3.77589	1.16409e-07	5.15902e-06
An10g00690	An00g08631	strong similarity to high-affinity nicotinic acid permease Tna1 - Saccharomyces cerevisiae	7.31958	7.56358	5.52575	5.53397	173.836	46.2013	3.76257	2.46792e-07	8.99057e-06
An07g02230	An00g01989	hypothetical protein	6.54881	6.85652	4.75902	4.82469	104.16	27.7008	3.7602	5.54527e-07	1.66649e-05
An01g05920	An00g13285	strong similarity to hypothetical methyltransferase AAO34671.1 - Gibberella zeae	8.38997	8.33913	6.22853	6.70701	329.594	88.5101	3.7238	3.62777e-06	7.41131e-05
An01g06810	An00g11895	strong similarity to transmembrane protein from patent WO9927105-A2 - Chlamydia pneumoniae	7.008	6.62715	4.92393	4.9352	112.796	30.4752	3.70125	1.28094e-06	3.26489e-05
An07g01510	An00g03599	similarity to 2,4-dichlorophenoxyacetate monooxygenase tfdA - Alcaligenes eutrophus	7.64767	7.75536	5.83445	5.80128	208.155	56.4094	3.69007	7.50959e-08	3.699e-06
An04g04150	An00g08338	strong similarity to fumarylacetoacetase - Homo sapiens	6.98632	7.2935	4.84487	5.67046	141.035	38.2572	3.68649	0.000104833	0.00107437
An02g01900	An00g06229	similarity to hypothetical protein SPBP8B7.28c - Schizosaccharomyces pombe	5.97933	6.64309	4.45032	4.4112	79.408	21.5671	3.6819	2.12061e-05	0.000300256
An05g00930	An00g09972	strong similarity to NADP-dependent malate dehydrogenase mdh - Homo sapiens	9.00117	9.08161	6.99468	7.32947	526.902	143.218	3.67901	8.74933e-07	2.41886e-05
An14g07200	An00g07409	strong similarity to catalase C catC - Aspergillus nidulans	7.85908	7.75694	5.76752	6.09703	224.102	61.065	3.6699	8.93338e-07	2.44729e-05
An01g03290	An00g13100	weak similarity to hypothetical lipoprotein nlpD - Synechocystis sp. [truncated ORF]	7.12188	7.3008	5.34717	5.32683	148.194	40.42	3.66635	1.42241e-07	6.08503e-06
An09g03210	An00g11582	strong similarity to isobutene-forming enzyme and benzoate 4-hydroxylase P450rm - Rhodotorula minuta	7.87775	7.69269	5.87054	5.95214	220.59	60.1853	3.66518	1.79421e-07	7.13046e-06
An07g09060	An00g01087	strong similarity to hypothetical protein CAE76244.1 - Neurospora crassa	9.16249	9.13146	7.4846	7.07756	566.908	155.534	3.64492	1.87766e-06	4.3924e-05
An08g02330	An00g09915	strong similarity to multidrug resistance protein MLP-2 - Rattus norvegicus	9.82775	9.79818	8.1191	7.77908	899.492	247.124	3.63984	8.95714e-07	2.44729e-05
An16g05550	An00g05327	similarity to neutrophil oxidase factor - Homo sapiens	7.97148	8.15553	6.19834	6.23829	267.521	74.4558	3.59301	1.72947e-07	6.99235e-06
An04g07430	An00g04547	similarity to hypothetical protein encoded by An07g09430 - Aspergillus niger	11.0382	10.8792	9.33697	8.89048	1990.2	553.993	3.59246	4.07999e-06	8.15356e-05
An01g08880	An00g05249	similarity to mucin-like protein Muc1 - Saccharomyces cerevisiae	8.60255	9.00529	6.91579	7.01379	446.935	124.914	3.57795	2.22296e-06	5.07291e-05
An09g03450	An00g10897	strong similarity to ribulose-5-phosphate-epimerase Rpe1 - Saccharomyces cerevisiae	10.9242	10.974	8.99934	9.2261	1977.01	553.607	3.57115	2.86696e-07	9.85402e-06
An10g00310	An00g04211	similarity to ferric/cupric reductase Fre2 - Saccharomyces cerevisiae	8.03643	7.80854	5.8321	6.34046	242.609	67.9443	3.5707	9.56309e-06	0.000160598
An15g05990	An00g07884	strong similarity to D-arabinitol 2-dehydrogenase ARDH - Pichia stipitis	8.24558	8.52081	6.36295	6.73506	333.883	93.637	3.56572	3.78615e-06	7.65382e-05
An03g04110	An00g12296	weak similarity to hypothetical atrophin-1 related protein ARP - Rattus norvegicus	7.01719	7.54545	5.54645	5.35669	155.559	43.7609	3.55476	1.0192e-05	0.000168227
An13g00130	An00g01736	hypothetical protein	9.00342	9.15259	7.39446	7.11102	540.445	152.508	3.54372	8.16033e-07	2.29523e-05
An04g03890	An00g11922	strong similarity to transulphurylase hxB - Aspergillus nidulans	6.92095	7.06165	5.30292	5.03977	127.23	36.0354	3.53071	6.48015e-07	1.90044e-05
An08g02110	An00g04199	similarity to factor of late activated T lymphocytes-1 RANTES - Homo sapiens	9.08983	9.26411	7.28655	7.43412	578.819	164.316	3.52259	2.96662e-07	1.00973e-05
An04g06950	An00g04362	similarity to homeobox transcription factor hth - Drosophila melanogaster	9.09473	9.07876	7.28707	7.27887	543.73	155.737	3.49134	6.58148e-08	3.38486e-06
An04g07540	An00g13512	weak similarity to serine/threonine kinase Ste20 - Saccharomyces cerevisiae	5.98752	6.52695	4.61968	4.28751	76.4919	21.9111	3.491	2.15105e-05	0.000302356
An09g04540	An00g13239	strong similarity to hypothetical protein EAA63983.1 - Aspergillus nidulans [truncated ORF]	7.90906	8.08672	6.09072	6.31012	255.626	73.5381	3.4761	5.88035e-07	1.75022e-05
An02g03490	An00g10162	strong similarity to hypothetical oxidoreductase mll4186 - Mesorhizobium loti	8.67848	8.54624	6.91868	6.71128	391.363	112.594	3.47589	3.89184e-07	1.24869e-05
An02g10080	An00g04203	similarity to fatty-acid subterminal hydroxylase P450foxy - Fusarium oxysporum	8.30452	8.3747	6.44121	6.64439	323.946	93.2348	3.47452	2.76734e-07	9.65395e-06
An01g03100	An00g09655	strong similarity to manganese resistance protein 1 Mnr1 - Saccharomyces cerevisiae	10.8913	11.0419	9.3969	8.94853	2001.15	577.115	3.46751	4.90164e-06	9.49711e-05
An09g04690	An00g11529	strong similarity to hypothetical protein EAA74627.1 - Gibberella zeae	10.6389	10.7071	8.96185	8.82398	1632.65	475.373	3.43445	1.58803e-07	6.61441e-06
An12g08280	An00g00185	exo-inulinase inu1 - Aspergillus niger	7.50433	7.40197	5.24436	6.1024	175.235	51.0339	3.43371	0.000134791	0.00132131
An01g00610	An00g13004	strong similarity to hypothetical protein BAC69773.1 - Streptomyces avermitilis	6.97621	7.1115	5.29649	5.23659	131.951	38.4934	3.42788	1.52138e-07	6.41041e-06
An18g00960	An00g07511	strong similarity to choline permease Hnm1 - Saccharomyces cerevisiae	9.93564	9.82778	8.1983	8.01094	943.39	275.254	3.42735	3.03151e-07	1.02551e-05
An15g05360	An00g03727	similarity to actVA-ORF4-like protein from patent WO9911793-A1 - Homo sapiens	6.92268	7.13387	5.20658	5.3088	130.533	38.258	3.41193	3.8109e-07	1.23398e-05
An08g08860	An00g13277	weak similarity to period protein per - Drosophila sucinea	9.60905	9.74173	7.95443	7.86705	817.679	240.642	3.39791	1.77056e-07	7.09348e-06
An15g07230	An00g05211	similarity to mitochondrial thioredoxin from patent WO9832863-A2 - Rattus sp.	13.1638	13.3652	11.6874	11.3241	9840.49	2907.85	3.38411	3.05942e-06	6.5043e-05
An01g05230	An00g08135	weak similarity to hypothetical protein CAE76314.1 - Neurospora crassa	12.7043	12.6441	10.9918	10.8525	6536.16	1940.44	3.36839	1.74261e-07	7.02518e-06
An18g04200	An00g04239	similarity to formyl-CoA transferase frc - Oxalobacter formigenes	7.1353	7.22087	5.57661	5.33398	144.817	43.874	3.30075	5.95685e-07	1.76548e-05
An09g05430	An00g13157	weak similarity to hypothetical mucin-like protein EMUCt-2 - Trypanosoma cruzi	6.45699	6.78028	4.76046	5.03136	98.267	29.7725	3.3006	3.78409e-06	7.65382e-05
An11g01490	An00g12562	weak similarity to protein 40A - Phage phi80	8.15565	7.95958	6.29478	6.3843	266.43	80.9827	3.28997	3.81954e-07	1.23398e-05
An08g10750	An00g09257	strong similarity to hypothetical protein SPBC3B8.06 - Schizosaccharomyces pombe	9.6388	9.85571	8.05416	8.012	859.441	261.937	3.28109	4.11754e-07	1.31373e-05
An15g07560	An00g04474	similarity to hypothetical protein dag11 - Agaricus bisporus	9.75638	9.92174	8.13425	8.12829	915.907	280.386	3.2666	2.37701e-07	8.75054e-06
An09g05950	An00g10340	strong similarity to plasma membrane ATPase PMA1 - Kluyveromyces lactis	8.34035	7.97606	6.36965	6.54221	285.669	87.7866	3.25413	3.35745e-06	6.94859e-05
An04g09660	An00g08901	similarity to hypothetical serine/threonine protein kinase AAO52136.1 - Dictyostelium discoideum	7.71906	8.18729	6.42463	6.07753	247.824	76.1663	3.25373	2.03081e-05	0.000290621
An15g01940	An00g07116	strong similarity to antifungal protein from patent WO9813478-A - Arabidopsis thaliana	8.07474	7.83472	6.14495	6.36263	248.092	76.3094	3.25114	1.3948e-06	3.47806e-05
An09g03470	An00g12107	strong similarity to hypothetical verprolin related protein encoded by B24P7.40 - Neurospora crassa	8.58947	8.97999	7.36339	6.80464	441.029	135.675	3.25062	4.7665e-05	0.000565073
An08g05380	An00g05155	similarity to mannosylphosphate transferase Mnn4 - Saccharomyces cerevisiae	6.38657	6.39473	4.61216	4.7796	83.903	25.9179	3.23726	2.56264e-07	9.13698e-06
An02g08530	An00g02480	hypothetical protein	5.84376	6.21698	4.54476	4.13581	65.3616	20.2561	3.22676	1.62743e-05	0.000245324
An15g07240	An00g09444	strong similarity to icosapentaenoic acid synthase from patent WO9621735-A1 - Shewanella putrefaciens	7.96745	8.56946	6.55942	6.59766	308.357	95.5737	3.22637	2.55845e-05	0.000347866
An14g01820	An00g08735	strong similarity to hypothetical cell wall protein binB - Aspergillus nidulans	10.9456	10.936	9.47532	9.03569	1965.66	611.202	3.21606	5.33043e-06	0.00010159
An14g05410	An00g13530	strong similarity to hypothetical protein CAD21189.1 - Neurospora crassa	9.60573	9.754	8.114	7.88716	820.218	256.103	3.20269	8.32951e-07	2.32578e-05
An07g06210	An00g00643	hypothetical protein	9.40625	9.64751	7.97213	7.73685	737.696	231.44	3.18742	1.81853e-06	4.28996e-05
An01g13500	An00g13623	hypothetical protein	7.73577	7.84219	6.19597	6.04072	221.165	69.4712	3.18355	3.48471e-07	1.147e-05
[truncated: 1,725 more rows]

## Sheet: 5E-3 UP
ORF	alias	AspGD	annotation	101281-01.CEL	101281-02.CEL	101281-03.CEL	101281-04.CEL	MT	WT	FC	pValue	FDR
[truncated: 1,053 more rows]

## Sheet: 5E-3 DOWN
ORF	alias	annotation	101281-01.CEL	101281-02.CEL	101281-03.CEL	101281-04.CEL	MT	WT	FC	pValue	FDR
[truncated: 955 more rows]

[truncated: 2 more sheets: lookup, GPI-anchored proteins]
