# Supplementary material for: The Transcriptional Repressor TupA in Aspergillus niger Is Involved in Controlling Gene Expression Related to Cell Wall Biosynthesis, Development, and Nitrogen Source Availability
Source: PLoS One. 2013 Oct 29;8(10):e78102. doi: 10.1371/journal.pone.0078102 (PMC3812127; doi:10.1371/journal.pone.0078102)
Supplement: Table S2 — GO-terms of up-regulated genes in tupA mutant. (XLS) [file pone.0078102.s004.xls]

## Sheet: Sheet1
Table S2
GO term	description	p-value	FDR	node type	genes enriched
GO:0019321	pentose metabolic process	0.000844506	0.033565	terminalNode	An10g00230,An15g06160,An01g00630,An01g03740,An15g05450,An02g10550,An07g03140,An02g07650,An15g02300,An02g03830,
GO:0006979	response to oxidative stress	0.00106741	0.0394879	terminalNode	An12g00600,An02g07930,An01g03740,An14g07200,An06g01660,An02g02750,An16g03740,An18g06110,An02g11320,An02g08110,An04g04060,An09g03060,An07g10290,An17g02020,An15g01130,An02g07770,An04g05880,An01g01830,An18g04080,
GO:0044282	small molecule catabolic process	0.000117822	0.00746331	terminalNode	An08g04990,An11g02180,An07g03140,An02g06030,An02g07650,An04g05440,An02g03590,An15g00410,An08g06580,An02g06820,An11g06140,An04g05620,An01g03740,An11g02550,An04g03890,An04g02090,An01g13810,An09g03450,An08g07290,An15g02860,An01g03550,An10g00510,An15g01860,An07g08810,An02g03830,
GO:2000243	positive regulation of reproductive process	0.000747372	0.0302985	terminalNode	An12g00710,An02g07930,An02g09610,An08g05100,An08g10000,An05g00480,
GO:0033609	oxalate metabolic process	0.00124948	0.0429269	terminalNode	An15g00410,An10g00510,An03g01140,An15g03980,
GO:0075307	positive regulation of conidium formation	0.00062675	0.0264671	terminalNode	An08g07210,An01g10540,An01g04830,An05g00480,An15g03710,
GO:0006083	acetate metabolic process	6.33377e-06	0.000713252	terminalNode	An04g05620,An05g00390,An08g04990,An08g06580,An11g02550,An15g00410,An16g07110,An15g01860,An08g07290,
GO:0015695	organic cation transport	0.000413129	0.0194747	terminalNode	An01g14530,An08g04990,An16g07900,An04g00530,An14g02500,An08g03200,An02g14410,An07g08810,
GO:0045881	positive regulation of sporulation resulting in formation of a cellular spore	0.00107284	0.0394879	terminalNode	An12g00710,An04g05880,An02g07930,An02g09610,An08g05100,
GO:0050793	regulation of developmental process	1.20217e-05	0.00116038	nonTerminalNode	An02g07930,An08g10000,An02g03160,An01g02320,An14g06680,An15g03710,An18g06110,An02g09610,An08g07210,An01g04830,An05g00480,An12g00710,An04g05880,An08g05100,An01g10540,
GO:0019954	asexual reproduction	6.37764e-05	0.00461696	nonTerminalNode	An07g01540,An02g07930,An02g12250,An09g04010,An02g03160,An01g02320,An14g06680,An07g03340,An15g03710,An18g06110,An02g04510,An08g05100,An08g07210,An01g04830,An14g01820,An05g00480,An12g00710,An04g05880,An01g10540,An01g03330,
GO:0000003	reproduction	0.000280218	0.0138537	nonTerminalNode	An18g03150,An07g01540,An02g07930,An09g04010,An07g03340,An15g03710,An04g05460,An08g05100,An04g01480,An08g10000,An09g02740,An02g09610,An01g04830,An14g01820,An12g00710,An01g10540,An02g12250,An02g03160,An01g02320,An14g06680,An18g06110,An02g04510,An04g07400,An15g02860,An17g01580,An08g07210,An05g00480,An04g05880,An01g01830,An16g03520,An01g03330,An14g02970,
GO:0032502	developmental process	0.00111042	0.0394879	nonTerminalNode	An18g03150,An02g07930,An09g04010,An02g02750,An07g03340,An15g03710,An08g05100,An04g01480,An08g10000,An09g02740,An02g09610,An01g07480,An01g04830,An14g01820,An12g00710,An02g06980,An11g01720,An01g10540,An04g05620,An14g07200,An02g03160,An01g02320,An14g06680,An18g06110,An02g04510,An04g07400,An15g02860,An08g07210,An05g00480,An04g05880,An01g03330,An16g03520,An14g02970,
GO:0048315	conidium formation	0.000122308	0.00751269	nonTerminalNode	An09g04010,An02g03160,An01g02320,An14g06680,An15g03710,An18g06110,An02g04510,An08g07210,An01g04830,An05g00480,An12g00710,An08g05100,An01g10540,
GO:0022603	regulation of anatomical structure morphogenesis	2.7042e-05	0.00216305	nonTerminalNode	An02g07930,An02g03160,An01g02320,An14g06680,An15g03710,An18g06110,An02g09610,An08g07210,An01g04830,An05g00480,An12g00710,An04g05880,An08g05100,An01g10540,
GO:0043937	regulation of sporulation	1.41993e-06	0.000287819	nonTerminalNode	An02g07930,An02g03160,An01g02320,An14g06680,An15g03710,An18g06110,An02g09610,An08g07210,An01g04830,An05g00480,An12g00710,An04g05880,An08g05100,An01g10540,
GO:0044281	small molecule metabolic process	0.00123967	0.0429269	nonTerminalNode	An02g03250,An02g07650,An08g05100,An01g10920,An04g05440,An15g00410,An08g06580,An11g04370,An02g06820,An11g06140,An02g13750,An11g09320,An04g03890,An01g08800,An04g07210,An08g07290,An01g03550,An10g00510,An12g03660,An11g02180,An04g00530,An02g02750,An02g06030,An02g11320,An15g02300,An02g14590,An02g03590,An15g05450,An02g14220,An01g04450,An05g00930,An03g02430,An01g03740,An01g13810,An10g00230,An15g02590,An1…
GO:0051094	positive regulation of developmental process	4.95447e-07	0.000111586	nonTerminalNode	An02g07930,An02g09610,An08g07210,An01g04830,An08g10000,An05g00480,An12g00710,An04g05880,An08g05100,An01g10540,An15g03710,
GO:0030436	asexual sporulation	5.01399e-06	0.000628343	nonTerminalNode	An02g07930,An09g04010,An02g03160,An01g02320,An14g06680,An07g03340,An15g03710,An18g06110,An02g04510,An08g07210,An01g04830,An05g00480,An12g00710,An04g05880,An08g05100,An01g10540,An01g03330,
GO:0006066	alcohol metabolic process	0.000626623	0.0264671	nonTerminalNode	An01g00630,An08g04990,An07g03140,An02g07650,An02g09090,An02g11320,An15g02300,An01g10920,An02g03590,An04g04890,An15g05450,An01g12550,An03g02430,An11g04370,An02g06820,An01g03740,An11g02550,An14g06500,An02g10550,An04g02090,An09g03450,An10g00230,An15g06160,An02g11720,An01g02810,An08g07290,An04g02190,An10g00510,An07g08810,An02g03830,
GO:0009653	anatomical structure morphogenesis	0.0012711	0.0429419	nonTerminalNode	An02g07930,An09g04010,An07g03340,An15g03710,An08g05100,An04g01480,An09g02740,An02g09610,An01g04830,An14g01820,An12g00710,An02g06980,An01g10540,An02g03160,An01g02320,An14g06680,An18g06110,An02g04510,An04g07400,An15g02860,An08g07210,An05g00480,An04g05880,
GO:0043938	positive regulation of sporulation	1.7704e-06	0.00029905	nonTerminalNode	An02g07930,An02g09610,An08g07210,An01g04830,An05g00480,An12g00710,An04g05880,An08g05100,An01g10540,An15g03710,
GO:0034305	regulation of asexual sporulation	1.56672e-06	0.000288703	nonTerminalNode	An02g07930,An02g03160,An01g02320,An14g06680,An15g03710,An18g06110,An08g07210,An01g04830,An05g00480,An12g00710,An04g05880,An08g05100,An01g10540,
GO:0048646	anatomical structure formation involved in morphogenesis	0.000181267	0.0102063	nonTerminalNode	An02g07930,An09g04010,An02g03160,An01g02320,An14g06680,An07g03340,An15g03710,An18g06110,An02g04510,An08g05100,An04g07400,An04g01480,An15g02860,An09g02740,An02g09610,An08g07210,An01g04830,An05g00480,An14g01820,An12g00710,An04g05880,An01g10540,
GO:0043934	sporulation	6.29278e-05	0.00461696	nonTerminalNode	An02g07930,An09g04010,An02g03160,An01g02320,An14g06680,An07g03340,An15g03710,An18g06110,An02g04510,An08g05100,An04g07400,An04g01480,An15g02860,An09g02740,An02g09610,An08g07210,An01g04830,An05g00480,An14g01820,An12g00710,An04g05880,An01g10540,An01g03330,
GO:2000241	regulation of reproductive process	0.00131135	0.0430644	nonTerminalNode	An02g07930,An02g09610,An08g10000,An05g00480,An12g00710,An04g05880,An08g05100,
GO:0043648	dicarboxylic acid metabolic process	0.000269248	0.0136442	nonTerminalNode	An04g07210,An11g02180,An15g00410,An16g05570,An03g01140,An01g06150,An05g00930,An10g00510,An13g00550,An09g04250,An04g07200,An15g03980,
GO:0075306	regulation of conidium formation	2.41736e-05	0.00204166	nonTerminalNode	An18g06110,An08g07210,An01g04830,An05g00480,An12g00710,An02g03160,An01g02320,An08g05100,An14g06680,An01g10540,An15g03710,
