# Supplementary material for: The Transcriptional Repressor TupA in Aspergillus niger Is Involved in Controlling Gene Expression Related to Cell Wall Biosynthesis, Development, and Nitrogen Source Availability
Source: PLoS One. 2013 Oct 29;8(10):e78102. doi: 10.1371/journal.pone.0078102 (PMC3812127; doi:10.1371/journal.pone.0078102)
Supplement: Table S3 — GO-terms of down-regulated genes in tupA mutant. (XLS) [file pone.0078102.s005.xls]

## Sheet: Sheet1
Table S3
GO term	description	p-value	FDR	node type	genes enriched
GO:0009082	branched chain family amino acid biosynthetic process	0.0016056	0.0319089	terminalNode	An18g02550,An04g00430,An16g04170,An01g14130,An03g04520,An09g03940,
GO:0006534	cysteine metabolic process	0.000241734	0.00841407	terminalNode	An11g11160,An11g09790,An02g10750,An11g06820,An05g00160,An08g02990,
GO:0006555	methionine metabolic process	0.00215736	0.0411869	terminalNode	An11g11160,An05g00160,An08g02990,An11g09790,An08g02700,An02g03270,
GO:0019184	nonribosomal peptide biosynthetic process	0.000348103	0.010963	terminalNode	An16g06720,An06g01300,An05g01060,An03g03520,An05g00220,
GO:0009108	coenzyme biosynthetic process	7.90777e-05	0.00356201	terminalNode	An08g06560,An12g00760,An09g03030,An08g07810,An08g01060,An09g05310,An07g09110,An01g00100,An15g01980,An07g05610,An08g02700,An11g10910,An09g03940,
GO:0000301	retrograde transport, vesicle recycling within Golgi	0.00170633	0.0335799	terminalNode	An01g08000,An01g01380,An08g09430,An07g01850,An09g00640,An07g01930,An04g00640,An14g03090,An08g09500,
GO:0015893	drug transport	0.00294945	0.049224	terminalNode	An11g06420,An05g01700,An04g07060,An02g12220,An01g06920,An11g07780,An03g03620,
GO:0006066	alcohol metabolic process	0.000883367	0.0215733	terminalNode	An18g06250,An16g02990,An17g01330,An16g04770,An16g02930,An15g07500,An03g03700,An11g05600,An03g06410,An08g01060,An08g04240,An07g03850,An08g00560,An08g07840,An07g03570,An08g02260,An11g02230,An16g04160,An15g00150,An08g06570,An13g00950,An02g06320,An02g11150,An02g00960,An09g00260,An02g10350,An08g01740,
GO:0015812	gamma-aminobutyric acid transport	0.00217468	0.0411869	terminalNode	An02g09540,An12g10000,An16g01920,An03g00430,An15g07120,
GO:0006879	cellular iron ion homeostasis	0.000291641	0.00953479	terminalNode	An11g00220,An08g00370,An06g01300,An10g00680,An05g00220,An03g03560,An07g06240,An09g06280,An15g03220,
GO:0010106	cellular response to iron ion starvation	0.00248108	0.0445058	terminalNode	An06g01300,An07g06240,An05g00220,An03g03560,
GO:0008219	cell death	0.00221479	0.0411869	terminalNode	An07g01850,An04g00640,An07g01930,An14g03090,An02g07340,An08g09500,An01g08000,An01g01380,An08g09430,An09g00640,An04g03250,An02g07020,
GO:0071577	zinc ion transmembrane transport	0.00139979	0.0291502	terminalNode	An01g01620,An12g10320,An01g06690,
GO:0006733	oxidoreduction coenzyme metabolic process	0.00140934	0.0291502	terminalNode	An08g06570,An12g00760,An08g07810,An08g01060,An07g09110,An08g04240,An07g05610,An11g10910,An07g03850,
GO:0046355	mannan catabolic process	0.000124222	0.0049191	terminalNode	An05g01320,An02g11150,An12g01850,An09g00260,
GO:0042364	water-soluble vitamin biosynthetic process	0.000606032	0.0163815	terminalNode	An08g06560,An02g02520,An12g00760,An09g05310,An07g09110,An03g04280,An15g01980,An08g10340,An11g10910,
GO:0006544	glycine metabolic process	0.000773917	0.0198817	terminalNode	An08g03070,An08g04390,An05g00410,An14g01150,
GO:0043156	chromatin remodeling in response to cation stress	0.00140934	0.0291502	terminalNode	An01g08000,An01g01380,An08g09430,An07g01850,An09g00640,An07g01930,An04g00640,An14g03090,An08g09500,
GO:0019662	non-glycolytic fermentation	0.00140934	0.0291502	terminalNode	An01g08000,An01g01380,An08g09430,An07g01850,An09g00640,An07g01930,An04g00640,An14g03090,An08g09500,
GO:0019752	carboxylic acid metabolic process	4.15512e-05	0.00222501	nonTerminalNode	An11g09510,An02g07250,An17g02280,An07g08390,An03g03520,An04g00430,An08g01060,An11g11180,An08g02990,An15g02490,An05g01210,An08g03070,An08g00560,An15g07110,An11g09790,An02g12430,An16g06750,An16g04970,An01g14130,An13g01750,An11g06820,An03g04520,An13g00950,An01g11930,An04g02610,An09g00620,An09g03030,An08g04390,An09g05310,An07g09110,An18g02550,An17g02090,An01g00100,An14g01150,An18g06250,An08g06560,An1…
GO:0044262	cellular carbohydrate metabolic process	0.000606124	0.0163815	nonTerminalNode	An05g01320,An16g08490,An14g05910,An11g09890,An15g07500,An03g03700,An01g10350,An12g01850,An08g04240,An07g03850,An16g04160,An13g01750,An08g06570,An13g00950,An09g03070,An02g00960,An12g05030,An09g00260,An14g02370,An08g01740,An18g06250,An16g02990,An17g01330,An16g04770,An11g05600,An12g02450,An04g06930,An03g05940,An02g14560,An07g03570,An04g06910,An08g02260,An02g08820,An02g11150,
GO:0006891	intra-Golgi vesicle-mediated transport	0.002908	0.049121	nonTerminalNode	An01g08000,An01g01380,An08g09430,An07g01850,An09g00640,An07g01930,An04g00640,An14g03090,An08g09500,
GO:0071214	cellular response to abiotic stimulus	0.00287853	0.049121	nonTerminalNode	An07g01850,An07g01930,An04g00640,An14g03090,An08g09500,An08g00830,An01g08000,An01g01380,An08g09430,An09g00640,An08g01060,An11g01000,
GO:0071473	cellular response to cation stress	0.00140934	0.0291502	nonTerminalNode	An01g08000,An01g01380,An08g09430,An07g01850,An09g00640,An07g01930,An04g00640,An14g03090,An08g09500,
GO:0016998	cell wall macromolecule catabolic process	0.000351551	0.010963	nonTerminalNode	An05g01320,An02g11150,An12g01850,An09g00260,
GO:0051188	cofactor biosynthetic process	0.000904559	0.0218279	nonTerminalNode	An08g06560,An08g07810,An05g00220,An07g05610,An12g00760,An06g01300,An09g03030,An08g01060,An09g05310,An07g09110,An07g10040,An01g00100,An15g01980,An08g02700,An11g10910,An09g03940,
GO:0000096	sulfur amino acid metabolic process	0.000126193	0.0049191	nonTerminalNode	An11g11160,An05g00160,An08g02990,An15g07110,An11g09790,An08g02700,An02g10750,An11g06820,An02g03270,
GO:0000041	transition metal ion transport	0.000169084	0.00623153	nonTerminalNode	An07g06240,An11g00220,An01g01620,An12g10320,An04g04240,An08g00370,An09g06280,An01g06690,An03g03560,
GO:0006732	coenzyme metabolic process	6.16217e-05	0.00290482	nonTerminalNode	An08g06560,An08g07810,An09g06680,An02g12430,An12g07850,An07g05610,An08g06570,An12g00760,An09g03030,An08g01060,An09g05310,An07g09110,An11g11180,An01g00100,An15g01980,An08g02700,An08g04240,An11g10910,An09g03940,An07g03850,
GO:0009651	response to salt stress	0.000774865	0.0198817	nonTerminalNode	An16g04770,An07g01850,An07g01930,An04g00640,An14g03090,An08g09500,An11g06820,An01g08000,An01g01380,An08g09430,An09g00640,An03g02700,An08g01740,
GO:0044271	cellular nitrogen compound biosynthetic process	2.47898e-05	0.00157028	nonTerminalNode	An08g06560,An02g02520,An17g01330,An08g07810,An17g02280,An02g04020,An17g02330,An05g00410,An08g10340,An04g00430,An16g04170,An07g10040,An02g14890,An03g04280,An02g12430,An16g04970,An01g14130,An03g04520,An08g06270,An01g11930,An12g00760,An05g00160,An09g03030,An09g05310,An07g09110,An02g03270,An18g02550,An04g06380,An15g01980,An08g02700,An02g10750,An11g10910,An09g03940,
GO:0009309	amine biosynthetic process	2.03162e-05	0.0013727	nonTerminalNode	An08g06560,An17g02280,An17g02330,An02g12430,An16g04970,An01g14130,An05g00410,An03g04520,An04g00430,An16g04170,An01g11930,An05g00160,An09g03030,An09g05310,An07g09110,An02g03270,An18g02550,An04g06380,An02g14890,An08g02700,An02g10750,An09g03940,
GO:0042180	cellular ketone metabolic process	3.63211e-05	0.00210351	nonTerminalNode	An11g09510,An02g07250,An17g02280,An07g08390,An03g03520,An04g00430,An08g01060,An11g11180,An08g02990,An15g02490,An05g01210,An08g03070,An08g00560,An15g07110,An11g09790,An02g12430,An16g06750,An16g04970,An01g14130,An13g01750,An11g06820,An03g04520,An13g00950,An01g11930,An04g02610,An09g00620,An09g03030,An08g04390,An09g05310,An07g09110,An18g02550,An17g02090,An01g00100,An14g01150,An18g06250,An08g06560,An1…
GO:0009081	branched chain family amino acid metabolic process	0.000735876	0.0193717	nonTerminalNode	An18g02550,An16g06750,An04g00430,An16g04170,An01g14130,An13g03150,An03g04520,An09g03940,
GO:0044106	cellular amine metabolic process	4.76411e-06	0.000438947	nonTerminalNode	An11g09510,An02g07250,An17g02280,An03g03520,An04g00430,An11g11180,An08g02990,An15g02490,An08g03070,An08g00560,An15g07110,An11g09790,An02g12430,An16g06750,An16g04970,An01g14130,An11g06820,An03g04520,An01g11930,An04g02610,An09g03030,An08g04390,An09g05310,An07g09110,An18g02550,An17g02090,An14g01150,An08g06560,An11g11160,An17g02330,An05g00410,An16g04170,An02g14890,An02g07430,An13g03150,An05g00160,An0…
GO:0046394	carboxylic acid biosynthetic process	5.08428e-05	0.00245377	nonTerminalNode	An08g06560,An17g02280,An17g02330,An05g00410,An04g00430,An16g04170,An08g01060,An02g14890,An05g01210,An02g12430,An16g04970,An01g14130,An03g04520,An01g11930,An05g00160,An09g00620,An09g03030,An09g05310,An07g09110,An02g03270,An18g02550,An04g06380,An15g01980,An14g06980,An08g02700,An02g10750,An09g03940,
GO:0071472	cellular response to salt stress	0.00140934	0.0291502	nonTerminalNode	An01g08000,An01g01380,An08g09430,An07g01850,An09g00640,An07g01930,An04g00640,An14g03090,An08g09500,
GO:0010383	cell wall polysaccharide metabolic process	0.00149198	0.030509	nonTerminalNode	An05g01320,An02g11150,An12g05030,An09g00260,An01g11010,An12g01850,An02g08820,An03g05940,
GO:0044281	small molecule metabolic process	4.61519e-06	0.000438947	nonTerminalNode	An02g02520,An02g07250,An08g07810,An16g02930,An07g08390,An03g03520,An15g07500,An03g03700,An04g00430,An08g01060,An08g02990,An05g01210,An08g03070,An08g00560,An15g07110,An11g09790,An02g03640,An02g12430,An16g04970,An16g04160,An11g06820,An03g04520,An08g06570,An13g00950,An04g02610,An09g00620,An09g03030,An02g00960,An07g09110,An18g02550,An09g00260,An17g02090,An08g01740,An14g01150,An18g06250,An08g06560,An0…
GO:0009066	aspartate family amino acid metabolic process	0.002908	0.049121	nonTerminalNode	An11g11160,An05g00160,An11g09790,An17g02280,An02g03270,An04g06380,An08g02990,An15g02490,An08g02700,
GO:0042221	response to chemical stimulus	0.0001577	0.00603129	nonTerminalNode	An11g09510,An05g01700,An04g07060,An05g00220,An17g02280,An03g06760,An08g00830,An06g01300,An08g01060,An04g03360,An08g02990,An11g07780,An08g00370,An11g02230,An16g04160,An11g06820,An04g02610,An02g12220,An03g03460,An05g01660,An08g01740,An01g12380,An13g02130,An14g00700,An11g07650,An14g01630,An05g00200,An14g03730,An11g01000,An15g03220,An02g07430,An01g06920,An03g03620,An11g06420,An02g10450,An05g00160,An0…
GO:0006082	organic acid metabolic process	4.43204e-05	0.00224594	nonTerminalNode	An11g09510,An02g07250,An17g02280,An07g08390,An03g03520,An04g00430,An08g01060,An11g11180,An08g02990,An15g02490,An05g01210,An08g03070,An08g00560,An15g07110,An11g09790,An02g12430,An16g06750,An16g04970,An01g14130,An13g01750,An11g06820,An03g04520,An13g00950,An01g11930,An04g02610,An09g00620,An09g03030,An08g04390,An09g05310,An07g09110,An18g02550,An17g02090,An01g00100,An14g01150,An18g06250,An08g06560,An1…
GO:0006766	vitamin metabolic process	0.00105429	0.0242846	nonTerminalNode	An08g06560,An02g02520,An12g00760,An08g07810,An09g05310,An07g09110,An03g04280,An15g01980,An08g10340,An11g10910,
GO:0043436	oxoacid metabolic process	4.15512e-05	0.00222501	nonTerminalNode	An11g09510,An02g07250,An17g02280,An07g08390,An03g03520,An04g00430,An08g01060,An11g11180,An08g02990,An15g02490,An05g01210,An08g03070,An08g00560,An15g07110,An11g09790,An02g12430,An16g06750,An16g04970,An01g14130,An13g01750,An11g06820,An03g04520,An13g00950,An01g11930,An04g02610,An09g00620,An09g03030,An08g04390,An09g05310,An07g09110,An18g02550,An17g02090,An01g00100,An14g01150,An18g06250,An08g06560,An1…
GO:0006520	cellular amino acid metabolic process	1.82129e-06	0.000205098	nonTerminalNode	An11g09510,An02g07250,An17g02280,An03g03520,An04g00430,An11g11180,An08g02990,An15g02490,An08g03070,An08g00560,An15g07110,An11g09790,An02g12430,An16g06750,An16g04970,An01g14130,An11g06820,An03g04520,An01g11930,An04g02610,An09g03030,An08g04390,An09g05310,An07g09110,An18g02550,An17g02090,An14g01150,An08g06560,An11g11160,An17g02330,An05g00410,An16g04170,An02g14890,An02g07430,An13g03150,An05g00160,An0…
GO:0006518	peptide metabolic process	0.00184905	0.0358241	nonTerminalNode	An16g06720,An13g02130,An03g03520,An11g11180,An06g01300,An09g03030,An05g01060,An05g00220,
GO:0051186	cofactor metabolic process	0.000189016	0.00684172	nonTerminalNode	An08g06560,An08g07810,An09g06680,An05g00220,An07g05610,An06g01300,An08g01060,An07g10040,An11g11180,An08g04240,An07g03850,An02g12430,An12g07850,An08g06570,An12g00760,An09g03030,An09g05310,An07g09110,An01g00100,An15g01980,An08g02700,An11g10910,An09g03940,
GO:0016265	death	0.00221479	0.0411869	nonTerminalNode	An07g01850,An04g00640,An07g01930,An14g03090,An02g07340,An08g09500,An01g08000,An01g01380,An08g09430,An09g00640,An04g03250,An02g07020,
GO:0042493	response to drug	0.000122703	0.0049191	nonTerminalNode	An11g09510,An05g01700,An04g07060,An01g06920,An17g02280,An03g03620,An11g06420,An01g12380,An11g02230,An11g06820,An05g00160,An02g12220,An08g01060,An14g01630,An14g03730,An08g02990,An11g07780,An02g07430,
GO:0009308	amine metabolic process	9.95779e-08	2.24272e-05	nonTerminalNode	An11g09510,An02g07250,An17g02280,An03g03520,An04g00430,An11g11180,An08g02990,An15g02490,An08g03070,An08g00560,An15g07110,An11g09790,An02g12430,An16g06750,An16g04970,An01g11010,An01g14130,An11g06820,An03g04520,An01g11930,An04g02610,An09g03030,An08g04390,An09g05310,An07g09110,An12g05030,An18g02550,An17g02090,An14g01150,An08g06560,An11g11160,An17g02330,An05g00410,An16g04170,An02g07020,An02g14890,An0…
GO:0006767	water-soluble vitamin metabolic process	0.00105429	0.0242846	nonTerminalNode	An08g06560,An02g02520,An12g00760,An08g07810,An09g05310,An07g09110,An03g04280,An15g01980,An08g10340,An11g10910,
GO:0010412	mannan metabolic process	0.000124222	0.0049191	nonTerminalNode	An05g01320,An02g11150,An12g01850,An09g00260,
GO:0043157	response to cation stress	0.00150513	0.030509	nonTerminalNode	An01g08000,An01g01380,An08g09430,An07g01850,An09g00640,An07g01930,An04g00640,An03g02700,An14g03090,An08g09500,
GO:0055072	iron ion homeostasis	0.000291641	0.00953479	nonTerminalNode	An11g00220,An08g00370,An06g01300,An10g00680,An05g00220,An03g03560,An07g06240,An09g06280,An15g03220,
GO:0009069	serine family amino acid metabolic process	9.93389e-08	2.24272e-05	nonTerminalNode	An08g03070,An11g11160,An17g02330,An17g02090,An05g00160,An08g02990,An05g00410,An11g09790,An02g10750,An08g04390,An11g06820,An14g01150,
GO:0006113	fermentation	0.000874395	0.0215733	nonTerminalNode	An01g08000,An01g01380,An08g09430,An07g01850,An09g00640,An07g01930,An04g00640,An14g03090,An08g09500,An08g04240,
GO:0055065	metal ion homeostasis	0.000542282	0.0155008	nonTerminalNode	An11g00220,An08g00370,An06g01300,An10g00680,An05g00220,An03g03560,An07g06240,An03g02700,An02g06350,An09g06280,An15g03220,
GO:0005975	carbohydrate metabolic process	0.000342761	0.010963	nonTerminalNode	An05g01320,An16g08490,An14g05910,An11g09890,An11g07660,An15g07500,An03g03700,An01g10350,An12g01850,An08g04240,An07g03850,An16g06800,An01g11010,An16g04160,An13g01750,An08g06570,An13g00950,An09g03070,An02g00960,An12g05030,An09g00260,An14g02370,An08g01740,An18g06250,An16g02990,An17g01330,An16g04770,An11g05600,An02g07020,An12g02450,An04g06930,An03g05940,An02g14560,An07g03570,An04g06910,An08g02260,An0…
GO:0044039	cellular cell wall macromolecule catabolic process	0.000124222	0.0049191	nonTerminalNode	An05g01320,An02g11150,An12g01850,An09g00260,
GO:0010382	cellular cell wall macromolecule metabolic process	0.00185571	0.0358241	nonTerminalNode	An12g05030,An09g00260,An12g01850,An05g01320,An02g08820,An02g11150,An03g05940,
GO:0006790	sulfur compound metabolic process	0.000252639	0.00853498	nonTerminalNode	An11g11160,An02g02520,An15g07110,An11g09790,An15g04600,An11g06820,An05g00160,An09g03030,An02g03270,An11g11180,An08g02990,An03g04280,An15g01980,An08g02700,An02g10750,
GO:0009110	vitamin biosynthetic process	0.000606032	0.0163815	nonTerminalNode	An08g06560,An02g02520,An12g00760,An09g05310,An07g09110,An03g04280,An15g01980,An08g10340,An11g10910,
GO:0044283	small molecule biosynthetic process	5.24487e-06	0.000462233	nonTerminalNode	An02g02520,An08g07810,An17g02280,An08g10340,An04g00430,An08g01060,An05g01210,An08g07840,An02g12430,An16g04970,An01g14130,An03g04520,An08g06270,An01g11930,An09g00620,An09g03030,An09g05310,An07g09110,An18g02550,An02g10350,An18g06250,An08g06560,An16g02990,An17g01330,An02g04020,An17g02330,An05g00410,An16g04170,An02g14890,An03g04280,An08g02260,An12g00760,An02g06320,An05g00160,An02g03270,An04g06380,An1…
GO:0016053	organic acid biosynthetic process	5.08428e-05	0.00245377	nonTerminalNode	An08g06560,An17g02280,An17g02330,An05g00410,An04g00430,An16g04170,An08g01060,An02g14890,An05g01210,An02g12430,An16g04970,An01g14130,An03g04520,An01g11930,An05g00160,An09g00620,An09g03030,An09g05310,An07g09110,An02g03270,An18g02550,An04g06380,An15g01980,An14g06980,An08g02700,An02g10750,An09g03940,
GO:0043043	peptide biosynthetic process	0.000569837	0.0160425	nonTerminalNode	An16g06720,An06g01300,An09g03030,An05g01060,An03g03520,An05g00220,
GO:0008652	cellular amino acid biosynthetic process	2.03162e-05	0.0013727	nonTerminalNode	An08g06560,An17g02280,An17g02330,An02g12430,An16g04970,An01g14130,An05g00410,An03g04520,An04g00430,An16g04170,An01g11930,An05g00160,An09g03030,An09g05310,An07g09110,An02g03270,An18g02550,An04g06380,An02g14890,An08g02700,An02g10750,An09g03940,
GO:0006875	cellular metal ion homeostasis	0.000542282	0.0155008	nonTerminalNode	An11g00220,An08g00370,An06g01300,An10g00680,An05g00220,An03g03560,An07g06240,An03g02700,An02g06350,An09g06280,An15g03220,
