# Supplementary material for: The Transcriptional Repressor TupA in Aspergillus niger Is Involved in Controlling Gene Expression Related to Cell Wall Biosynthesis, Development, and Nitrogen Source Availability
Source: PLoS One. 2013 Oct 29;8(10):e78102. doi: 10.1371/journal.pone.0078102 (PMC3812127; doi:10.1371/journal.pone.0078102)
Supplement: Table S4 — TupA up-regulated gene with Fold change >10. (XLSX) [file pone.0078102.s006.xlsx]

## Sheet: Sheet1
Table S4
ORF	alias	annotation	101281-01.CEL	101281-02.CEL	101281-03.CEL	101281-04.CEL	MT	WT	FC	pValue	FDR
An07g02050	An00g03051	2,3-dihydroxybenzoic acid decarboxylase dhbD - Aspergillus niger	12.5164	12.5114	4.69158	4.95005	5848.74	28.2625	206.944	1.38698e-11	5.14503e-08
An01g00530	An00g03069	proteinase aspergillopepsin II - Aspergillus niger	12.3948	12.4517	4.85076	4.65072	5492.36	26.9225	204.006	7.98742e-12	5.14503e-08
An01g10580	An00g10883	strong similarity to ribonuclease T2 precursor rntB - Aspergillus oryzae	12.8903	13.0013	6.22539	5.86319	7889.98	65.9951	119.554	1.23037e-10	7.97328e-08
An14g02140	An00g12326	weak similarity to Ca-dependent protein kinase CDPK1 - Marchantia polymorpha	11.5429	11.6478	5.25816	4.58462	3094.2	30.3031	102.108	3.36527e-09	5.03366e-07
An14g04710	An00g00155	aspartic proteinase aspergillopepsin I pepA - Aspergillus niger	12.5778	12.6988	6.34463	5.66961	6375.39	64.3166	99.125	3.65218e-09	5.16064e-07
An01g12240	An00g08867	strong similarity to hypothetical protein CAC28784.2 - Neurospora crassa	12.993	12.6977	6.78744	6.09833	7359.4	86.9964	84.5944	8.04633e-09	8.15495e-07
An11g07220	An00g13726	strong similarity to hypothetical protein EAA64855.1 - Aspergillus nidulans	10.4596	10.6654	4.25486	4.4197	1512.24	20.214	74.8118	6.73652e-11	5.54337e-08
An15g07790	An00g05514	similarity to hypothetical protein encoded by An11g02730 - Aspergillus niger	11.0123	11.4599	5.22126	4.81507	2412.16	32.4055	74.4367	2.77092e-09	4.40482e-07
An03g01800	An00g11301	strong similarity to brain polypeptide endogenous benzodiazepinoid EBZD from patent US5011777-A - Bos taurus	10.0944	10.1886	4.27158	4.35754	1129.54	19.8981	56.7665	2.61798e-11	5.23185e-08
An08g03580	An00g06620	strong similarity to 1,3-beta-glucanosyltransferase bgt1 - Aspergillus fumigatus	10.6161	10.794	5.41198	5.04141	1669.36	37.4449	44.5817	9.2922e-10	2.2805e-07
An02g11860	An00g12144	strong similarity to hypothetical Ydr124wp-like protein - Pneumocystis carinii	9.60797	9.91463	4.39474	4.26256	867.85	20.0934	43.1908	4.07083e-10	1.47565e-07
An11g00060	An00g05070	similarity to integral membrane protein PTH11 - Magnaporthe grisea	9.85852	10.0214	4.42162	4.59792	982.26	22.7812	43.1172	1.36792e-10	7.97328e-08
An02g11240	An00g02368	hypothetical protein	12.4076	12.6754	7.1762	7.04846	5961.73	138.365	43.0871	2.64281e-10	1.21385e-07
An15g03800	An00g11367	strong similarity to EST an_3228 - Aspergillus niger	9.94597	9.83127	4.52417	4.41754	947.919	22.1748	42.7475	5.73051e-11	5.5171e-08
An09g06200	An00g10714	strong similarity to transmembrane protein PTH11 - Magnaporthe grisea	10.9078	11.0848	5.6628	5.50779	2042.71	48.0111	42.5467	1.32981e-10	7.97328e-08
An09g03560	An00g04671	similarity to hypothetical protein CC3092 - Caulobacter crescentus	13.8659	13.9377	8.66574	8.57465	15305.7	393.493	38.8971	4.83062e-11	5.5171e-08
An01g12550	An00g09666	strong similarity to mannosyl-oligosaccharide 1,2-alpha-mannosidase msdS - Aspergillus saitoi	10.0219	9.95542	4.94892	4.93927	1015.97	30.7837	33.0036	4.91133e-11	5.5171e-08
An11g02730	An00g05000	similarity to hypothetical serine-rich protein SPCC1322.10 - Schizosaccharomyces pombe	9.39473	9.68163	4.45332	4.5754	743.497	22.8538	32.5328	5.50533e-10	1.67629e-07
An09g03000	An00g12682	weak similarity to hypothetical plenty-of-prolines-101 protein POP101 - Mus musculus	9.53607	9.58413	4.68316	4.42565	754.876	23.497	32.1265	3.15645e-10	1.29653e-07
An01g13660	An00g11587	strong similarity to laccase I precursor yA - Aspergillus nidulans	9.88087	9.71628	4.84297	4.77975	890.563	28.0778	31.7177	1.26073e-10	7.97328e-08
An08g03770	An00g13153	weak similarity to mucin MUC5AC - Homo sapiens	8.98265	9.50761	4.33101	4.21458	606.823	19.3303	31.3922	7.1572e-09	7.99465e-07
An02g09010	An00g13062	weak similarity to intestinal mucin MUC2 - Homo sapiens	10.62	10.4121	5.44223	5.74519	1464.34	48.2919	30.3227	1.21751e-09	2.74705e-07
An07g05660	An00g12767	similarity to hypothetical protein EAA64430.1 - Aspergillus nidulans	9.48014	10.0609	4.74371	4.95341	873.425	28.8112	30.3155	1.66229e-08	1.30852e-06
An02g10550	An00g08052	strong similarity to endo-alpha-1,5-arabinanase abnA - Aspergillus niger	11.2476	11.2959	6.56358	6.34502	2472.55	87.6876	28.1973	2.68992e-10	1.21385e-07
An09g05520	An00g01534	hypothetical protein	10.5974	10.5942	6.19534	5.55668	1547.58	58.7294	26.3511	2.72179e-08	1.8131e-06
An12g07490	An00g03873	similarity to beta-ketoacyl reductase rhlG - Pseudomonas aeruginosa	9.52798	9.85391	5.31848	4.98449	826.542	35.5427	23.2549	6.56534e-09	7.63972e-07
An01g04830	An00g09932	strong similarity to myb-like DNA binding protein flbD - Aspergillus nidulans	10.7309	11.0773	6.36908	6.36933	1916.29	82.665	23.1814	1.71784e-09	3.20411e-07
An02g00840	An00g05352	similarity to nonribosomal peptide synthase MxcG - Stigmatella aurantiaca	9.41006	9.63875	4.80753	5.1871	736.431	31.9405	23.0563	5.18971e-09	6.57562e-07
An03g01920	An00g06088	similarity to human ORFX ORF2524 polypeptide sequence SEQ ID NO:5048 from patent WO200058473-A2 - Homo sapiens	8.6219	8.91144	4.17553	4.32056	435.542	19.0016	22.9214	1.35446e-09	2.915e-07
An01g13480	An00g00111	strong similarity to protein SEQ ID NO:7805 from patent WO200253728-A2 - Candida albicans	10.1519	10.121	5.51096	6.03312	1125.58	54.6459	20.5977	1.56601e-08	1.25651e-06
An18g04100	An00g11262	strong similarity to 43 kDa secreted glycoprotein precursor gp43 - Paracoccidioides brasiliensis	9.74336	9.90804	5.75547	5.24462	907.467	45.2563	20.0517	1.91555e-08	1.4643e-06
An04g01250	An00g08915	strong similarity to hypothetical protein encoded by An08g11670 - Aspergillus niger	8.84593	9.21004	4.85992	4.5634	522.028	26.2031	19.9224	9.70695e-09	8.99275e-07
An12g09580	An00g05340	similarity to nitrogen assimilation regulatory protein nit-4 - Neurospora crassa	10.1544	10.1237	5.65193	6.03572	1127.6	57.4337	19.6331	3.94964e-09	5.47044e-07
An18g03570	An00g00159	beta-glucosidase bgl1 - Aspergillus niger	11.2653	11.3305	7.1928	6.82829	2517.73	128.939	19.5265	3.3824e-09	5.03366e-07
An03g01770	An00g11368	strong similarity to EST an_3645 - Aspergillus niger	8.4434	9.01954	4.41392	4.48416	425.046	21.8421	19.4599	3.15822e-08	2.04539e-06
An04g03530	An00g09964	strong similarity to NAD-dependent D-arabinitol dehydrogenase ard - Candida tropicalis	8.94333	9.16792	4.86047	4.72117	532.127	27.681	19.2235	1.02225e-09	2.34431e-07
An03g06670	An00g13181	weak similarity to myosin-like protein Mlp1 - Saccharomyces cerevisiae	13.1169	13.2381	9.35811	8.52115	9264.6	491.017	18.8682	3.17995e-07	1.06677e-05
An01g10620	An00g00384	hypothetical protein	10.3454	10.2406	6.26582	6.04859	1254.58	71.368	17.5791	9.76968e-10	2.31641e-07
An09g05940	An00g13852	sulphydryl oxidase Sox from patent EP565172-A1 - Aspergillus niger	10.3373	10.6524	6.52534	6.24549	1442.98	83.5991	17.2607	8.1585e-09	8.15495e-07
An10g00820	An00g07390	strong similarity to carboxyphosphonoenolpyruvate phosphonomutase bcpA - Streptomyces hygroscopicus	13.1673	13.1998	9.72324	8.45716	9303.32	545.032	17.0693	5.38366e-06	0.000102187
An03g01940	An00g13791	weak similarity to puromycin N-acetyl transferase pac - Streptomyces alboniger	8.47706	8.68428	4.59099	4.51911	382.859	23.5075	16.2866	9.26998e-10	2.2805e-07
An04g07200	An00g09525	strong similarity to kynureninase - Rattus norvegicus	10.6493	10.492	6.63388	6.51178	1520.83	95.1962	15.9757	7.80987e-10	1.98641e-07
An09g05170	An00g04479	similarity to hypothetical protein 15E11.110 - Neurospora crassa	10.5826	10.6901	6.72838	6.56763	1591.72	100.288	15.8715	7.47463e-10	1.93634e-07
An03g01910	An00g11626	strong similarity to N-acetylglutamate kinase AGK - Neurospora crassa	9.39776	9.36375	5.35368	5.44656	666.637	42.2278	15.7867	3.24388e-10	1.29653e-07
An15g02410	An00g05343	similarity to nitrogen metabolic repression regulator hNmrr from patent CN1269419-A - Homo sapiens	9.47903	9.54003	5.41962	5.74436	728.877	47.9012	15.2162	3.9888e-09	5.47052e-07
An01g05100	An00g13480	weak similarity to ribonucleoprotein B cp29B - Nicotiana sylvestris	8.7813	8.76835	4.94692	4.82037	438.01	29.5205	14.8375	4.73618e-10	1.57749e-07
An14g02100	An00g07462	strong similarity to cell wall antigen MP1 - Penicillium marneffei	10.354	10.6163	6.81028	6.39773	1433.34	97.2756	14.7349	2.54008e-08	1.75263e-06
An01g08010	An00g09484	strong similarity to iron and manganese transporter Ccc1 - Saccharomyces cerevisiae	10.0292	10.1141	5.99226	6.41304	1076.16	73.6519	14.6115	1.36809e-08	1.12495e-06
An12g00600	An00g05233	similarity to monodehydroascorbate reductase MDA - Cucumis sativus	8.63703	8.91875	4.79665	5.0525	438.943	30.3701	14.4531	8.15549e-09	8.15495e-07
An12g09560	An00g07728	strong similarity to cytochrome P450 monooxygenase avnA - Aspergillus parasiticus	8.77881	8.92445	4.95862	5.14499	461.961	33.17	13.9271	1.69975e-09	3.20411e-07
An14g00530	An00g04017	similarity to Cu-binding metallothionein CRD2 - Candida albicans	10.3578	10.403	6.28483	6.90483	1332.96	96.6588	13.7904	1.11691e-07	4.99184e-06
An02g11390	An00g08812	strong similarity to hypothetical protein encoded by DR0708 - Deinococcus radiodurans	12.352	12.3085	8.75169	8.38866	5149.7	380.084	13.5488	8.18724e-09	8.15495e-07
An02g09070	An00g00099	weak similarity to precursor of alpha/beta-gliadin - Triticum aestivum	8.76025	8.9829	5.15807	5.06683	468.393	34.5941	13.5397	1.92322e-09	3.32147e-07
An08g07740	An00g10269	strong similarity to phenylalanine ammonia-lyase Pal - Rhodosporidium toruloides [truncated ORF]	7.94495	8.12476	4.36132	4.2504	262.26	19.7785	13.2598	1.46753e-09	3.019e-07
An16g07920	An00g01632	strong similarity to hypothetical protein EAA64623.1 - Aspergillus nidulans	12.2778	12.4446	8.82133	8.4876	5261.22	402.952	13.0567	9.87784e-09	9.09087e-07
An11g03090	An00g05087	similarity to integral membrane protein PTH11 - Magnaporthe grisea	8.58222	8.88864	5.26376	4.83679	426.213	33.1349	12.863	5.35489e-08	2.98444e-06
An13g03080	An00g03329	questionable ORF	10.2592	10.5421	6.82539	6.60805	1351.83	105.18	12.8525	8.55479e-09	8.36874e-07
An01g09270	An00g09496	strong similarity to isocitrate lyase acuD - Aspergillus nidulans	10.38	10.5667	7.31706	6.26565	1421.68	110.765	12.8351	3.71934e-06	7.55303e-05
An07g03340	An00g08698	strong similarity to hydrophobin hYP1 - Aspergillus fumigatus	10.6889	10.8179	7.0319	7.13498	1726.17	135.621	12.7279	1.01705e-09	2.34431e-07
An11g08940	An00g13787	strong similarity to hypothetical protein YDR533c - Saccharomyces cerevisiae	9.49259	9.35023	5.90104	5.67008	685.688	55.1604	12.4308	3.47576e-09	5.06483e-07
An18g04080	An00g11791	strong similarity to vanillin-dehydrogenase VDH sequence 27 from patent EP0845532 - Unclassified organism	8.55214	8.48328	4.84133	5.01223	366.51	30.4164	12.0497	1.44128e-09	3.00927e-07
An12g09270	An00g09538	strong similarity to lactose permease Lac12 - Kluyveromyces lactis	8.08003	8.41234	4.66333	4.68315	303.633	25.5144	11.9005	8.07423e-09	8.15495e-07
An16g01780	An00g03908	similarity to protein CAP22 - Colletotrichum gloeosporioides	13.0819	13.3679	9.8787	9.43868	9573.92	808.268	11.845	6.70828e-08	3.41244e-06
An15g00410	An00g06863	strong similarity to acetate-inducible gene aciA - Aspergillus nidulans	11.8914	11.8844	8.71737	7.92788	3789.79	320.155	11.8374	7.01883e-07	2.03285e-05
An01g00520	An00g01000	hypothetical protein	9.10682	9.10064	5.66333	5.42356	550.169	46.6383	11.7965	2.81301e-09	4.42148e-07
An01g13880	An00g05997	similarity to tetracycline resistance protein TetR - Pasteurella multocida	8.52674	8.58011	5.02556	4.98713	375.696	32.141	11.689	6.10478e-10	1.7338e-07
An03g01950	An00g06044	similarity to hypothetical conserved protein encoded by the gene CC3732 - Caulobacter crescentus	7.67501	8.31937	4.74945	4.15237	255.502	21.8704	11.6826	1.40724e-06	3.50282e-05
An03g01140	An00g10160	strong similarity to oxalate decarboxylase (APOXD) from patent WO9842827-A2 - Aspergillus phoenicis	11.1024	11.0578	7.40203	7.73428	2164.9	189.776	11.4077	9.3835e-09	8.92821e-07
An08g07750	An00g03024	hypothetical protein [truncated ORF]	8.3458	8.49985	4.87109	4.96569	343.181	30.24	11.3486	1.65595e-09	3.20411e-07
An01g00500	An00g01100	hypothetical protein	7.45501	7.64835	4.09944	4.13773	187.622	17.3707	10.801	2.27578e-09	3.70184e-07
An07g07290	An00g03633	similarity to 3-oxoadipate enol-lactone hydrolase part of the dual specificity protein pcaL - Rhodococcus opacus	9.57466	9.34951	6.04592	6.03909	705.296	65.9136	10.7003	3.18449e-09	4.84215e-07
An10g00560	An00g09047	strong similarity to hypothetical protein binA - Aspergillus nidulans	8.9397	9.2811	5.84508	5.55803	552.717	52.0402	10.621	4.05134e-08	2.42197e-06
An09g04780	An00g04426	similarity to hypothetical integral membrane protein - Schizosaccharomyces pombe	8.18095	8.90828	5.24634	5.05894	373.41	35.5713	10.4975	7.35806e-07	2.10926e-05
An01g06280	An00g09446	strong similarity to IgE-binding protein - Aspergillus fumigatus	10.28	10.4503	7.08885	6.90623	1318.94	127.782	10.3218	4.68289e-09	6.06565e-07
An13g00840	An00g07072	strong similarity to general amino acid permease Gap1 - Saccharomyces cerevisiae	9.24831	9.16852	5.62036	6.08571	591.575	57.8014	10.2346	5.99747e-08	3.21112e-06
