# Supplementary material for: The Transcriptional Repressor TupA in Aspergillus niger Is Involved in Controlling Gene Expression Related to Cell Wall Biosynthesis, Development, and Nitrogen Source Availability
Source: PLoS One. 2013 Oct 29;8(10):e78102. doi: 10.1371/journal.pone.0078102 (PMC3812127; doi:10.1371/journal.pone.0078102)
Supplement: Table S5 — TupA down-regulated gene with Fold change >10. (XLSX) [file pone.0078102.s007.xlsx]

## Sheet: Sheet1
Table S4
ORF	alias	annotation	101281-01.CEL	101281-02.CEL	101281-03.CEL	101281-04.CEL	MT	WT	FC-down	pValue	FDR
An07g05520	An00g10123	strong similarity to O-methyltransferase B omtB - Aspergillus parasiticus	5.40148	5.42259	12.8231	12.9564	42.5779	7589.23	178.243	4.64752e-12	5.14503e-08
An13g01960	An00g06962	strong similarity to alcohol dehydrogenase alkJ - Pseudomonas putida	5.20955	4.94564	12.3947	12.5908	33.7682	5763.41	170.676	4.11182e-11	5.5171e-08
An03g03560	An00g08261	strong similarity to ferrichrome-type siderophore transporter Arn1 - Saccharomyces cerevisiae	5.40862	5.38897	12.133	11.9168	42.1889	4167.34	98.7781	2.53198e-11	5.23185e-08
An01g11320	An00g04112	similarity to dopa decarboxylase 3 DDC3 from patent WO9960136-A1 - Aspergillus oryzae	6.0178	5.9965	12.5988	12.4381	64.3181	5867.09	91.2199	1.61339e-11	5.14503e-08
An04g02970	An00g04078	similarity to dimethylaniline monooxygenase FMO - Sus scrofa	4.66987	4.47473	10.849	11.0192	23.7902	1956.51	82.2399	5.45555e-11	5.5171e-08
An16g07950	An00g01469	hypothetical protein	6.64693	6.89524	12.8587	12.7442	109.219	7138.85	65.3625	9.48026e-11	6.97996e-08
An09g00220	An00g10115	strong similarity to O-methyltransferase omtB - Aspergillus flavus	4.94489	5.01394	10.9461	10.8766	31.5466	1925.95	61.0508	1.83895e-11	5.14503e-08
An01g01120	An00g06206	similarity to hypothetical protein encoded by An11g03480 - Aspergillus niger	4.86566	4.46842	10.8136	10.2534	25.405	1482.16	58.3414	8.84111e-09	8.58877e-07
An12g09780	An00g12510	weak similarity to alkyl salicylate esterase salE - Acinetobacter sp.	5.37729	5.11453	11.088	10.9787	37.9469	2095.9	55.2325	1.45025e-10	8.11501e-08
An01g02640	An00g10119	strong similarity to O-methyltransferase B omtB - Aspergillus parasiticus	4.30519	4.28257	9.91164	10.1079	19.615	1030.97	52.5607	5.91583e-11	5.5171e-08
An18g02720	An00g10483	strong similarity to hypothetical glutathione S-transferase CAA19067.1 - Schizosaccharomyces pombe	4.92808	4.95189	10.7425	10.5381	30.6961	1596.07	51.996	6.59022e-11	5.54337e-08
An08g11120	An00g13380	weak similarity to protein PRO4400 from patent WO200073348-A2 - Homo sapiens	5.25473	5.1829	10.5617	10.5311	37.2408	1495.49	40.1574	3.515e-11	5.5171e-08
An07g06280	An00g09648	strong similarity to maleylacetoacetate isomerase maiA - Aspergillus nidulans	5.08383	5.23769	10.5581	10.2847	35.772	1371.36	38.336	4.04958e-10	1.47565e-07
An07g00570	An00g05057	similarity to integral membrane protein PTH11 - Magnaporthe grisea	4.94583	5.04118	10.15	10.2691	31.8563	1184.1	37.17	7.24653e-11	5.63177e-08
An03g00130	An00g08231	strong similarity to FAD-dependent L-sorbose dehydrogenase SDH - Gluconobacter oxydans	5.79909	5.51452	10.7994	10.93	50.4506	1864.66	36.9601	4.31806e-10	1.47565e-07
An01g08670	An00g05377	similarity to nucleolin C23 - Cricetulus griseus	6.85165	7.11959	12.0983	12.0822	126.73	4360.43	34.4071	2.95696e-10	1.29265e-07
An07g02380	An00g13565	weak similarity to T-2 toxin biosynthesis protein TRI7 - Fusarium sporotrichioides	5.3395	5.38648	10.4391	10.4279	41.1549	1382.93	33.603	4.36719e-11	5.5171e-08
An07g02360	An00g03660	similarity to 6-hydroxy-D-nicotine oxidase 6-HDNO - Arthrobacter oxidans	5.38174	5.50804	10.1981	10.2388	43.5588	1191.44	27.3525	1.14491e-10	7.97328e-08
An03g00770	An00g07022	strong similarity to hypothetical allergic bronchopulmonary aspergillosis allergen rAsp f 4 from patent WO9828624-A1 - Aspergillus fumigatus	6.89604	6.84863	11.3481	11.8107	117.16	3060.18	26.1197	4.97473e-09	6.38454e-07
An13g04070	An00g06093	strong similarity to FLO11 gene expression regulator At14 from patent WO200257456-A2 - Unclassified organism	5.26242	5.17466	9.75493	10.0082	37.2338	943.292	25.3343	5.63199e-10	1.67629e-07
An12g05170	An00g11430	similarity to hypothetical protein AAM35689.1 - Xanthomonas axonopodis	5.94188	5.96785	10.4227	10.5613	62.0288	1440.13	23.2172	1.77265e-10	8.85627e-08
An01g08950	An00g08624	strong similarity to high-affinity iron permease CaFTR2 - Candida albicans	6.38766	6.52883	10.9678	10.9271	87.9275	1974.76	22.459	2.01809e-10	9.73484e-08
An04g09990	An00g06674	strong similarity to 2,5-dichloro-2,5-cyclohexadiene-1,4-diol dehydrogenase linC - Sphingomonas paucimobilis	4.99846	4.78183	9.40431	9.18574	29.6538	628.176	21.1836	1.3467e-09	2.915e-07
An12g10830	An00g09046	similarity to hypothetical protein EAA74834.1 - Gibberella zeae	6.68369	6.88507	11.3258	11.0243	110.231	2312.15	20.9755	2.61007e-09	4.19682e-07
An07g05460	An00g01077	strong similarity to hypothetical protein CAE47856.1 - Aspergillus fumigatus	4.73205	4.77747	9.49042	8.79726	26.9976	565.679	20.9529	7.4715e-08	3.69379e-06
An13g02590	An00g04344	similarity to glucose permease Rgt2 - Saccharomyces cerevisiae	6.88016	6.85144	11.2957	11.1967	116.63	2429.16	20.8278	1.68091e-10	8.70896e-08
An13g04080	An00g07736	strong similarity to cytochrome P450 monooxygenase P450II - Gibberella fujikuroi	4.97344	5.08099	9.17774	9.54014	32.6094	656.631	20.1363	3.43275e-09	5.05482e-07
An01g11330	An00g08893	strong similarity to hypothetical protein CAD70322.1 - Neurospora crassa	5.87508	5.78496	10.1855	10.0548	56.8867	1112.91	19.5637	3.12319e-10	1.29653e-07
An18g03080	An00g03651	similarity to 6-hydroxy-d-nicotine oxidase 6-HDNO - Arthrobacter oxidans	5.18859	5.19081	9.50998	9.44248	36.4969	712.245	19.5152	1.58357e-10	8.52019e-08
An01g10900	An00g06240	similarity to hypothetical la costa protein lcs - Drosophila melanogaster	5.45102	5.16051	9.59576	9.5227	39.5544	754.425	19.0731	1.57216e-09	3.1599e-07
An12g10810	An00g09871	strong similarity to EST an_2678 - Aspergillus niger	7.27673	7.31887	11.593	11.4202	157.346	2909.55	18.4914	4.32495e-10	1.47565e-07
An13g01760	An00g10104	strong similarity to oligopeptide transporter OPT1 - Candida albicans	5.20407	5.12365	9.50427	9.23288	35.849	661.031	18.4393	1.4078e-09	2.9839e-07
An03g03400	An00g08925	strong similarity to hypothetical protein encoded by An09g01460 - Aspergillus niger	5.12742	5.13763	9.18077	9.33193	35.0787	611.559	17.4339	3.87096e-10	1.47565e-07
An11g03970	An00g04394	similarity to hypothetical AAA family ATPase SCD8A.32c - Streptomyces coelicolor	6.53269	6.93876	10.9341	10.7763	106.575	1852.41	17.3812	9.38184e-09	8.92821e-07
An01g14840	An00g04772	similarity to hypothetical protein SC4B10.33 - Streptomyces coelicolor	5.30823	5.05515	9.4893	9.1071	36.2948	629.56	17.3457	1.20768e-08	1.03646e-06
An02g00110	An00g11543	strong similarity to hypothetical protein encoded by An11g10340 - Aspergillus niger	5.78016	5.48115	9.78256	9.58313	49.5446	821.916	16.5894	4.46661e-09	5.89466e-07
An16g00220	An00g01463	hypothetical protein	5.13169	5.31636	9.28271	9.22091	37.3756	609.638	16.3111	7.06789e-10	1.86552e-07
An03g03550	An00g07395	strong similarity to carnitine racemase caiD - Escherichia coli	5.94105	6.04236	10.0658	9.93422	63.6331	1023.99	16.0921	5.45437e-10	1.67629e-07
An11g03060	An00g00076	strong similarity to salicylate hydroxylase sal - Pseudomonas putida	6.33694	6.63819	10.3511	10.6027	89.7329	1425.16	15.8823	7.29029e-09	8.03022e-07
An01g09550	An00g04415	similarity to hypothetical dihydrolipoamide dehydrogenase Rv2713 - Mycobacterium tuberculosis	5.71582	5.6888	9.97555	9.35954	52.0674	813.245	15.6191	7.67464e-08	3.76703e-06
An02g08310	An00g08080	strong similarity to enoyl reductase of the lovastatin biosynthesis lovC - Aspergillus terreus	6.97962	7.19807	11.1274	10.9606	136.131	2111.48	15.5107	1.98287e-09	3.38273e-07
An07g06240	An00g08262	strong similarity to ferrioxamine B permease Sit1 - Saccharomyces cerevisiae	7.78515	7.74732	11.9212	11.5038	217.706	3355.95	15.4151	1.06293e-08	9.53165e-07
An01g01160	An00g05449	similarity to phosphinothricin N-acetyltransferase pat - Streptomyces viridochromogenes	5.46658	5.47376	9.48869	9.32969	44.3287	679.905	15.3378	5.78119e-10	1.68486e-07
An15g04150	An00g11638	strong similarity to oxidoreductase involved in actinorhodin production encoded by Orf11 - Streptomyces lividans	6.54511	6.948	10.7857	10.5419	107.378	1622.27	15.108	1.96751e-08	1.49585e-06
An07g03570	An00g11076	strong similarity to sorbitol utilization protein sou2 - Candida albicans	8.43007	8.31955	12.2627	12.2959	331.947	4971.04	14.9754	4.20265e-10	1.47565e-07
An01g12090	An00g10022	strong similarity to nitrilase BXN - Klebsiella ozaenae	4.50609	4.665	8.55044	8.42477	24.0097	358.941	14.9498	9.64945e-10	2.31641e-07
An11g05480	An00g04431	similarity to hypothetical isoflavone reductase-like NAD(P)H-dependent oxidoreductase IRL1 - Medicago sativa	5.87612	5.52716	9.51495	9.68772	52.0433	776.763	14.9253	8.27795e-09	8.15495e-07
An12g05510	An00g11928	strong similarity to triacetylfusarinine C transporter Taf1 - Saccharomyces cerevisiae	5.21229	5.11629	9.12349	8.98908	35.8596	532.37	14.8459	6.67933e-10	1.79687e-07
An07g00150	An00g09925	strong similarity to multidrug transporter bmr3 - Bacillus subtilis	4.77365	4.32589	8.72213	8.11936	23.4217	342.687	14.6312	2.90027e-07	9.9441e-06
An07g06820	An00g10481	strong similarity to hypothetical dehydrogenase - Xanthobacter sp.	7.91785	7.99579	11.933	11.6993	248.452	3605.92	14.5136	1.70139e-09	3.20411e-07
An05g00220	An00g09587	strong similarity to L-ornithine N5-hydroxylase psbA - Pseudomonas sp.	6.63706	6.5472	10.5032	10.3965	96.4779	1398.68	14.4974	5.59556e-10	1.67629e-07
An13g02130	An00g07169	strong similarity to aspartic proteinase Yps3 - Saccharomyces cerevisiae	5.93883	6.02798	9.88591	9.76242	63.268	906.501	14.328	6.49304e-10	1.781e-07
An12g02210	An00g03706	similarity to acetate regulatory DNA binding protein facB - Aspergillus nidulans	4.96566	4.90176	8.98226	8.54215	30.563	434.198	14.2067	1.74724e-08	1.3579e-06
An03g06410	An00g09713	strong similarity to methyl sterol oxidase Erg25 - Saccharomyces cerevisiae	5.23572	5.16472	9.11093	8.88261	36.7641	510.855	13.8955	1.76105e-09	3.24148e-07
An09g03660	An00g09992	strong similarity to neutral amino acid permease mtr - Neurospora crassa	4.97548	4.92439	9.15643	8.2851	30.9086	421.902	13.65	8.7998e-07	2.42398e-05
An03g01320	An00g09091	strong similarity to hypothetical protein mlr2056 - Mesorhizobium loti	6.57471	6.80709	10.5478	10.3113	103.315	1379.1	13.3485	5.75106e-09	6.93548e-07
An18g02700	An00g04038	similarity to cytochrome P-450 cyp509A1 - Cunninghamella elegans	4.21775	3.98772	8.12833	7.4987	17.1809	224.959	13.0935	1.98896e-07	7.74007e-06
An15g04140	An00g11662	strong similarity to polyketide synthase PKS1 - Cochliobolus heterostrophus	5.80254	6.1438	9.63358	9.70537	62.8208	814.333	12.9628	7.61459e-09	8.15495e-07
An03g03620	An00g09894	strong similarity to multidrug resistance protein atrD - Aspergillus nidulans	5.17305	5.30492	9.0869	8.77192	37.7652	487.551	12.9101	7.07916e-09	7.98632e-07
An12g02200	An00g11405	strong similarity to heat shock protein Hsp30 - Saccharomyces cerevisiae	5.58374	5.68713	9.10176	9.54716	49.709	641.125	12.8976	2.60639e-08	1.77031e-06
An02g08290	An00g09597	strong similarity to lovastatin nonaketide synthase lovB - Aspergillus terreus	5.58906	5.71649	9.38953	9.21321	50.31	630.945	12.5411	1.83803e-09	3.25472e-07
An15g04290	An00g03646	similarity to 6-hydroxy-D-nicotine oxidase 6-HDNO - Arthrobacter oxidans	5.47141	5.27264	9.24235	8.75618	41.4134	511.74	12.3569	5.97401e-08	3.21112e-06
An03g03540	An00g03740	similarity to aerobactin biosynthesis protein iucB - Escherichia coli	6.7668	6.97126	10.7256	10.2601	116.892	1440.96	12.3273	5.06765e-08	2.87009e-06
An01g00460	An00g01242	hypothetical protein	4.97042	4.97647	9.15667	8.02786	31.4163	385.949	12.285	5.97782e-06	0.000111202
An09g02830	An00g06908	strong similarity to acylaminoacyl-peptidase DPP V - Aspergillus fumigatus	4.35487	4.24823	8.1042	7.71101	19.7194	240.119	12.1768	1.77296e-08	1.37027e-06
An11g01240	An00g05663	similarity to filamentous growth protein Dfg5 - Saccharomyces cerevisiae	5.38046	5.41158	8.96469	8.98682	42.1079	503.467	11.9566	5.13877e-10	1.67177e-07
An11g01260	An00g12669	weak similarity to hypothetical protein encoded by B1D4.080 - Neurospora crassa	4.93122	5.01661	8.63358	8.45751	31.4267	373.651	11.8896	1.68889e-09	3.20411e-07
An01g02660	An00g08877	strong similarity to hypothetical protein encoded by An03g05810 - Aspergillus niger	4.55719	4.57776	8.09477	8.16702	23.7108	280.313	11.8222	6.19701e-10	1.7338e-07
An17g00580	An00g00037	similarity to hypothetical protein T22A6.50 - Arabidopsis thaliana	4.39132	4.48775	7.76367	8.22945	21.6987	255.391	11.7699	4.11142e-08	2.44743e-06
An09g06400	An00g07500	strong similarity to chitinase chiA - Aspergillus nidulans	7.41768	7.23967	10.8969	10.8135	160.75	1852.44	11.5237	1.86714e-09	3.26493e-07
An12g02650	An00g03601	similarity to 24-sterol C-methyltransferase ESMT1 - Zea mays	5.3383	5.30246	9.0069	8.65832	39.9571	455.911	11.41	1.11808e-08	9.95639e-07
An06g00320	An00g08172	strong similarity to EST an_0358 - Aspergillus niger	8.07379	8.21304	11.6677	11.5289	282.757	3100.59	10.9656	2.16407e-09	3.56154e-07
An01g00850	An00g06559	similarity to xylose permease xylT - Bacillus megaterium	6.99755	6.82306	10.3124	10.3856	120.284	1304.27	10.8433	2.06935e-09	3.48773e-07
An12g10700	An00g04805	similarity to hypothetical protein SPAC1952.10c - Schizosaccharomyces pombe	4.52846	4.28619	7.97391	7.59021	21.2196	220.107	10.3728	4.732e-08	2.71295e-06
An12g02660	An00g00762	hypothetical protein	4.59384	4.61231	8.14171	7.76094	24.3032	247.507	10.1841	2.23864e-08	1.6396e-06
An13g03220	An00g12084	strong similarity to polyamine transport protein Tpo1 - Saccharomyces cerevisiae	6.53377	6.58835	10.0072	9.78198	94.4228	951.84	10.0806	4.10821e-09	5.57958e-07
An08g11680	An00g06676	strong similarity to 2,5-dicloro-2,5-cyclohexadiene-1,4-diol dehydrogenase linC - Pseudomonas paucimobilis	5.40172	5.60639	9.09681	8.57758	45.3822	457.362	10.078	1.50818e-07	6.37398e-06
