# Supplementary material for: The Transcriptional Repressor TupA in Aspergillus niger Is Involved in Controlling Gene Expression Related to Cell Wall Biosynthesis, Development, and Nitrogen Source Availability
Source: PLoS One. 2013 Oct 29;8(10):e78102. doi: 10.1371/journal.pone.0078102 (PMC3812127; doi:10.1371/journal.pone.0078102)
Supplement: Table S8 — Comparison of caspofungin treated and TupA differentials. (XLSX) [file pone.0078102.s010.xlsx]

## Sheet: Sheet1
Table S8
ORF code	DSM annotation	tupA	WT	FC	FDR
						CA-UP and TUP-UP	CA-Upand Tup =	CA up and tup down
An01g06280	strong similarity to IgE-binding protein - Aspergillus fumigatus	1318.94	127.782	10.3218	6.06565e-07	1
An12g00140	weak similarity to mucin-like protein Muc1 - Saccharomyces cerevisiae	763.224	112.59	6.7788	9.53165e-07	2
An02g14590	strong similarity to glutamate dehydrogenase Gdh2 - Saccharomyces cerevisiae	3999.54	878.543	4.55247	3.21989e-06	3
An03g00720	strong similarity to EST SEQ ID NO:4295 from patent WO200056762-A2 - Aspergillus niger	705.206	173.155	4.0727	2.15136e-05	4
An02g06820	strong similarity to pyruvate decarboxylase pdcA - Aspergillus oryzae	851.536	218.461	3.89789	2.86523e-05	5
An01g05230	weak similarity to hypothetical protein CAE76314.1 - Neurospora crassa	6536.16	1940.44	3.36839	7.02518e-06	6
An15g07560	similarity to hypothetical protein dag11 - Agaricus bisporus	915.907	280.386	3.2666	8.75054e-06	7
An14g01820	strong similarity to hypothetical cell wall protein binB - Aspergillus nidulans	1965.66	611.202	3.21606	0.00010159	8
An02g11360	strong similarity to hypothetical endo alpha-1,4 polygalactosaminidase precusor - Pseudomonas sp.	3532.96	1131.49	3.12239	1.33765e-05	9
An16g04050	weak similarity to surface lipoprotein from patent WO9504145-A1 - Borrelia burgdorferi	1298.42	441.463	2.94117	1.59831e-05	10
An04g00650	hypothetical protein	575.197	214.052	2.68718	3.927e-05	11
An04g00650	hypothetical protein	575.197	214.052	2.68718	3.927e-05	12
An02g11330	similarity to developmentally regulated spherulin 4 - Physarum polycephalum	578.503	216.982	2.66613	3.30237e-05	13
An03g00460	strong similarity to 6-hydroxy-D-nicotine oxidase 6-HDNO - Arthrobacter oxidans	252.605	117.452	2.15072	7.86139e-05	14
An07g07530	strong similarity to cell wall protein Utr2 - Saccharomyces cerevisiae	1588.86	752.669	2.11096	0.000972208	15
An10g00400	strong similarity to 1,3-beta-glucanosyltransferase gel1 - Aspergillus fumigatus	2918.24	1434.81	2.03389	0.000101734	16
An01g04650	strong similarity to sequence SEQ ID NO:12396 from patent WO200171042-A2 - Drosophila melanogaster	332.343	172.247	1.92946	0.000169256	17
An09g04010	strong similarity to chitin synthase C chsC - Aspergillus fumigatus	1574.36	819.202	1.92181	0.000451083	18
An02g14860	strong similarity to ornithine decarboxylase antizyme - Aspergillus nidulans	1130.2	627.268	1.80178	0.000484123	19
An08g06150	similarity to hypothetical conserved protein SPAC11H11.03c - Schizosaccharomyces pombe	552.953	336.642	1.64256	0.000503382	20
An14g02280	similarity to hypothetical protein encoded by An02g01160 - Aspergillus niger	2308.42	1526.69	1.51204	0.00859165	21
An14g00070	weak similarity to hypothetical protein SPBC30D10.04 - Schizosaccharomyces pombe	504.717	338.483	1.49111	0.00278532	22
An01g09200	hypothetical protein [deleted ORF]	406.952	275.184	1.47884	0.00397733	23
An16g09310	strong similarity to peptidyl-prolyl cis-trans isomerase CYP - Lycopersicon esculentum	1589.29	1088.04	1.4607	0.00345956	24
An03g06860	strong similarity to hypothetical mitochondrial transport protein Arg11 - Saccharomyces cerevisiae	748.343	519.819	1.43962	0.023042	25
An01g13120	strong similarity to ADP-ribosylation factor-like 2 protein ARL2 - Mus musculus	415.327	291.144	1.42653	0.00337506	26
An02g07650	strong similarity to phosphoglucomutase pgmB - Aspergillus nidulans	2857.46	2010.05	1.42158	0.00314572	27
An15g00040	similarity to hypothetical protein YBL028c - Saccharomyces cerevisiae	761.847	536.167	1.42091	0.00338853	28
An08g10110	strong similarity to lipid transfer protein POX18 - Candida tropicalis	1731.46	1224.2	1.41436	0.00714239	29
An17g02350	strong similarity to ras-related GTP-binding protein rheb - Homo sapiens	3012.16	2151.11	1.40028	0.00545314	30
An08g01180	strong similarity to hypothetical protein SC4G1.04c - Streptomyces coelicolor	2642.81	1890.61	1.39786	0.00729233	31
An10g00500	strong similarity to essential protein SEQ ID NO:7288 from patent WO200253728-A2 - Candida albicans	2511.86	1804.74	1.39181	0.00483107	32
An09g06170	strong similarity to hypothetical protein YHR072w-a - Saccharomyces cerevisiae	2108.56	1518.46	1.38862	0.00756008	33
An18g06820	strong similarity to glutamine-fructose-6-phosphate transaminase Gfa1 - Saccharomyces cerevisiae	7539.35	5588.99	1.34896	0.026832	34
An12g10200	weak similarity to ice nucleation gene inaX - Xanthomonas campestris	10727.2	8007.45	1.33965	0.0433526	35
An17g02250	strong similarity to protein G10 - Xenopus laevis	1218.22	932.601	1.30626	0.0372558	36
An08g02730	strong similarity to myosin heavy chain - Amoeba proteus	141.05	108.121	1.30455	0.022033	37
An18g03740	strong similarity to protein kinase of the MAP kinase kinase 2 Mkk2 - Saccharomyces cerevisiae	707.319	548.198	1.29026	0.164998		1
An12g07840	strong similarity to glucosamine-phosphate N-acetyltransferase Gna1 - Saccharomyces cerevisiae	831.145	645.651	1.2873	0.0669257	38
An16g03000	strong similarity to Gim complex component Yke2 - Saccharomyces cerevisiae	481.162	377.473	1.27469	0.0199464	39
An16g07850	strong similarity to small nuclear ribonucleoprotein G snRPG - Homo sapiens	1793.11	1417.26	1.2652	0.0382633	40
An04g05750	strong similarity to hypothetical protein EAA71297.1 - Gibberella zeae [putative sequencing error]	2115.18	1672.09	1.26499	0.0516166		2
An01g03640	strong similarity to mitochondrial import factor Tim10 - Saccharomyces cerevisiae	2365.59	1880.7	1.25782	0.0231265	41
An15g07090	strong similarity to hypothetical protein encoded by An12g10350 - Aspergillus niger	16776.7	13370.6	1.25474	0.0279624	42
An15g07090	strong similarity to hypothetical protein encoded by An12g10350 - Aspergillus niger	16776.7	13370.6	1.25474	0.0279624	43
An02g08640	weak similarity to hypothetical membrane protein YMR317w - Saccharomyces cerevisiae	145.445	115.994	1.2539	0.0470751	44
An16g09280	weak similarity to hypothetical protein AAF79893.1 - Arabidopsis thaliana	848.785	691.05	1.22825	0.044308	45
An13g01210	strong similarity to proteasome 20S subunit Pre3 - Saccharomyces cerevisiae	4628.89	3788.84	1.22172	0.0384467	46
An13g00100	strong similarity to protein kinase Dun1 - Saccharomyces cerevisiae	697.879	575.338	1.21299	0.152232		3
An13g01040	strong similarity to geranylgeranyl transferase type II beta-subunit RABGGTB - Homo sapiens	972.289	801.738	1.21273	0.0603879	47
An14g00180	strong similarity to proteasome 19S regulatory particle subunit Rpt6 - Saccharomyces cerevisiae	2129.68	1760.8	1.2095	0.136406		4
An09g06480	similarity to hypothetical protein YJL145w - Saccharomyces cerevisiae	451.594	375.236	1.20349	0.107283		5
An03g04510	strong similarity to Nudix (nucleoside diphosphate) hydrolase Ysa1 - Saccharomyces cerevisiae	1204	1006.37	1.19638	0.0620147		6
An04g05550	similarity to mucin-like protein Muc1 - Saccharomyces cerevisiae	647.638	541.955	1.195	0.0849887		7
An04g00150	strong similarity to glutaredoxins Grx5 - Saccharomyces cerevisiae	1978.41	1671.24	1.1838	0.131571		8
An04g02010	similarity to ribosomal protein of the small subunit S13 rpsM - Bacillus subtilis	1086.94	920.332	1.18103	0.0930846		9
An14g00010	secretion related GTPase srgA - Aspergillus niger	2760.41	2342.33	1.17849	0.087397		10
An10g00490	similarity to hypothetical RhoGAP GTPase activating protein - Schizosaccharomyces pombe	415.115	353.249	1.17513	0.122179		11
An01g03770	strong similarity to dynein light chain 1 cdlc1 - Drosophila melanogaster	3231.24	2758.73	1.17128	0.0994144		12
An18g00680	hypothetical protein	438.524	376.47	1.16483	0.102233		13
An04g09890	strong similarity to hypothetical cell wall alpha-glucan synthase ags1p - Schizosaccharomyces pombe	294.106	254.127	1.15732	0.245205		14
An01g07980	strong similarity to EST SEQ ID NO:4248 from patent WO200056762-A2 - Aspergillus niger	1453.12	1259.63	1.15361	0.180346		15
An12g00640	strong similarity to vacuolar atp synthase subunit g vma10 - Neurospora crassa	352.782	307.483	1.14732	0.201301		16
An02g05620	weak similarity to hypothetical protein encoded by An07g10060 - Aspergillus niger	6636.36	5829.55	1.1384	0.296108		17
An02g14700	hypothetical protein	516.707	454.033	1.13804	0.177721		18
An02g04900	endopolygalacturonases pgaB - Aspergillus niger	457.512	404.752	1.13035	0.347192		19
An12g07900	strong similarity to protein synthesis factor eIF-4C - Homo sapiens	5576.92	4944.47	1.12791	0.187781		20
An04g01870	strong similarity to proteasome 20S subunit Pre1 - Saccharomyces cerevisiae [putative sequencing error]	3952.82	3510.09	1.12613	0.242335		21
An07g03770	strong similarity to Cu,Zn superoxide dismutase sodC - Aspergillus fumigatus	10084.9	8955.86	1.12607	0.420138		22
An13g01530	weak similarity to hypothetical protein ycnE - Bacillus subtilis	1478.56	1315.89	1.12362	0.25466		23
An12g06380	similarity to fibroin heavy chain Fib-H - Bombyx mori	57.5604	51.2858	1.12234	0.38113		24
An02g10730	similarity to hypothetical protein CAD21413.1 - Neurospora crassa	135.718	121.36	1.11831	0.397933		25
An12g00820	strong similarity to UTP-glucose-1-phosphate uridylyltransferase Ugp1 - Saccharomyces cerevisiae	1743.12	1560.77	1.11684	0.283604		26
An14g01070	strong similarity to hypothetical protein EAA61306.1 - Aspergillus nidulans	614.349	550.422	1.11614	0.389331		27
An11g10090	strong similarity to translation factor sui1p - Schizosaccharomyces pombe	3941.19	3535.09	1.11488	0.236946		28
An14g00850	strong similarity to peptidyl-prolyl isomerase Fpr1 - Saccharomyces cerevisiae	6842.56	6149.14	1.11277	0.304283		29
An01g12810	similarity to BAX-associated protein fragment SEQ ID NO:242 from patent WO200264766-A2 - Saccharomyces cerevisiae	2311.65	2086	1.10817	0.342581		30
An15g05920	strong similarity to small subunit of transcription factor TFIIA Toa2 - Saccharomyces cerevisiae	1518.61	1371.52	1.10724	0.292025		31
An16g02730	strong similarity to endo 1,5-alpha-arabinase abnA from patent EP506190-A - Aspergillus niger	221.042	200.552	1.10217	0.31665		32
An18g04270	strong similarity to peptidyl-prolyl cis/trans isomerase HPAR14 - Homo sapiens	416.252	378.706	1.09914	0.457363		33
An08g01170	similarity to hypothetical protein SPAC15A10.09c - Schizosaccharomyces pombe	465.029	423.64	1.0977	0.314698		34
An01g00780	endo-1,4-xylanase xynB - Aspergillus niger	91.2443	83.2982	1.09539	0.584839		35
An02g02150	strong similarity to hypothetical Medusa medA - Aspergillus nidulans [truncated ORF]	158.955	146.63	1.08405	0.426992		36
An05g00770	strong similarity to polyubiquitin 2 PUb2 - Arabidopsis thaliana	2916.58	2695.09	1.08218	0.501767		37
An18g06500	strong similarity to phosphomannomutase Sec53 - Saccharomyces cerevisiae	2907.85	2704.19	1.07531	0.483242		38
An04g01440	strong similarity to precursor of pepsin A3 - Homo sapiens	1490.27	1389.05	1.07287	0.681427		39
An05g00810	similarity to tubulin-specific chaperone A TBCA - Oryctolagus cuniculus	789.643	741.827	1.06446	0.557238		40
An01g10720	strong similarity to cytoplasmic ribosomal protein of the small subunit Rps31 - Saccharomyces cerevisiae	18493.3	17375.6	1.06432	0.53813		41
An02g03300	strong similarity to vacuolar ATPase subunit F - Neurospora crassa	1292.56	1216.21	1.06278	0.59742		42
An05g00750	strong similarity to cytoplasmic ribosomal protein of the large subunit L41 - Candida utilis	14794.8	14016.1	1.05556	0.59742		43
An18g06590	strong similarity to Arp2/3 complex subunit sop2p - Schizosaccharomyces pombe	1756.32	1674.78	1.04869	0.651142		44
An04g04730	weak similarity to retinitis pigmentosa GTPase regulator-like protein RPGR - Takifugu rubripes	431.818	413.124	1.04525	0.780904		45
An07g09970	hypothetical protein	1964.15	1879.29	1.04516	0.687061		46
An16g04450	similarity to protein fragment SEQ ID NO:40331 from patent EP1033405-A2 - Zea mays	1237.36	1185.2	1.04401	0.706595		47
An03g02980	strong similarity to thioredoxin - Aspergillus nidulans	1106.95	1064.21	1.04016	0.751076		48
An18g06850	strong similarity to hypothetical conserved protein SPAC31A2.02 - Schizosaccharomyces pombe	694.691	671.778	1.03411	0.863103		49
An13g01070	strong similarity to 40S ribosomal protein S28.e.B RPS 28B Rps33b - Saccharomyces cerevisiae	14418.4	13974.9	1.03174	0.792045		50
An14g00820	weak similarity to subunit K of the dimeric form of mitochondrial F1F0-ATP synthase Atp19 - Saccharomyces cerevisiae	1933.05	1874.59	1.03119	0.799745		51
An14g00820	weak similarity to subunit K of the dimeric form of mitochondrial F1F0-ATP synthase Atp19 - Saccharomyces cerevisiae	1933.05	1874.59	1.03119	0.799745		52
An16g03410	similarity to hypothetical protein YMR244c-a - Saccharomyces cerevisiae	251.509	245.808	1.02319	0.861304		53
An01g05810	strong similarity to hypothetical protein CAE85516.1 - Neurospora crassa	578.744	567.779	1.01931	0.910483		54
An01g05810	strong similarity to hypothetical protein CAE85516.1 - Neurospora crassa	578.744	567.779	1.01931	0.910483		55
An17g02380	strong similarity to hypothetical protein SPAC1B3.02c - Schizosaccharomyces pombe	2280.33	2243.37	1.01647	0.897462		56
An11g01690	strong similarity to cytoplasmic ribosomal protein of the small subunit S30 - Saccharomyces cerevisiae	17639.1	17379.7	1.01493	0.915594		57
An04g08980	strong similarity to cytoplasmic ribosomal protein of the large subunit L43a - Saccharomyces cerevisiae	13918.3	13837.2	1.00586	0.968091		58
An16g08550	strong similarity to ATP synthase coupling factor (F0) subunit e Tim11 - Saccharomyces cerevisiae	3009.28	2994.63	1.00489	0.971589		59
An04g03870	weak similarity to phosphatidic acid phosphatase ATPAP2 from patent WO200005385-A1 - Arabidopsis thaliana	819.559	819.635	0.999907	0.999826		60
An02g07670	similarity to hypothetical protein K06A9.1a - Caenorhabditis elegans	382.537	383.37	0.997827	0.990599		61
An02g14500	similarity to hypothetical protein encoded by An11g03520 - Aspergillus niger	423.957	427.959	0.99065	0.963084		62
An16g04330	strong similarity to mannose phospho-dolichol synthase dpm1 - Hypocrea jecorina	1041.85	1054.08	0.988401	0.932392		63
An12g04950	strong similarity to epsilon chain of mitochondrial ATP-Synthase - Ipomoea batatas	4726.9	4795.82	0.98563	0.904907		64
An12g10350	strong similarity to hypothetical protein encoded by An15g07090 - Aspergillus niger	12944.2	13272.4	0.97527	0.828655		65
An12g10350	strong similarity to hypothetical protein encoded by An15g07090 - Aspergillus niger	12944.2	13272.4	0.97527	0.828655		66
An14g03520	strong similarity to filamentous growth protein Dfg5 - Saccharomyces cerevisiae	535.002	549.194	0.974158	0.853903		67
An18g04490	similarity to ribosomal protein of the small subunit s19 rpsS - Escherichia coli	512.489	527.298	0.971914	0.805422		68
An18g04310	strong similarity to cytoplasmic ribosomal protein of the small subunit S12 - Sus scrofa	11603.7	11997.6	0.967164	0.765295		69
An18g06700	strong similarity to proteasome 20S subunit Pre7 - Saccharomyces cerevisiae	2989.16	3106.18	0.962326	0.762155		70
An18g03900	strong similarity to prefoldin subunit 2 PFDN2 - Homo sapiens	1466.77	1525.79	0.961318	0.72535		71
An02g06240	similarity to ATP synthase subunit h Atp14 - Saccharomyces cerevisiae	3535.75	3678.82	0.96111	0.721635		72
An01g11630	strong similarity to translocation complex component Sss1 - Saccharomyces cerevisiae	2456.19	2573.56	0.954394	0.651888		73
An02g10320	strong similarity to protein nmt1 - Aspergillus parasiticus	18530.9	20036.6	0.924852	0.474564		74
An16g04200	strong similarity to GTP-binding protein rho2p - Schizosaccharomyces pombe	1657	1791.7	0.924822	0.408263		75
An12g10360	similarity to hypothetical protein encoded by An08g08280 - Aspergillus niger	2441.46	2655.94	0.919246	0.424032		76
An01g08980	strong similarity to membrane protein NHMP1 from patent WO9833817-A1 - Homo sapiens	1179.75	1291.36	0.913568	0.366434		77
An02g13220	strong similarity to lysophospholipase phospholipase B - Penicillium notatum	2040.38	2300.4	0.886966	0.447722		78
An13g00270	similarity to mucin-like protein Muc1 - Saccharomyces cerevisiae	506.242	575.205	0.880107	0.262036		79
An04g01270	weak similarity to hypothetical protein encoded by An11g03830 - Aspergillus niger	543.354	627.879	0.865381	0.271097		80
An15g06240	similarity to NADPH-protochlorophyllide oxidoreductase PorB - Hordeum vulgare	562.443	653.55	0.860597	0.234342		81
An08g06410	strong similarity to actin-like protein Arp2 - Saccharomyces cerevisiae [truncated ORF]	927.604	1086.92	0.85342	0.123538		82
An07g08240	similarity to Nbp2 - Saccharomyces cerevisiae	414.288	490.886	0.84396	0.0988398		83
An03g01090	similarity to alpha-1,6-mannosyltransferase Hoc1 - Saccharomyces cerevisiae	1002.14	1198.78	0.835969	0.0667168		84
An09g05630	strong similarity to hypothetical protein encoded by gene B18D24.80 - Neurospora crassa	1027.75	1233.43	0.833245	0.111491		85
An09g03100	strong similarity to alpha-amylase precursor amy - Aspergillus niger	470.313	593.247	1.26139	0.0288429			1
An11g09840	similarity to polypeptide SEQ ID NO:6214 from patent WO200153312-A1 - Homo sapiens	551.045	719.594	1.30587	0.0235521			2
An02g01180	similarity to diacylglycerol pyrophosphate phosphatase Dpp1 - Saccharomyces cerevisiae	924.758	1214.89	1.31374	0.0277062			3
An03g05290	similarity to glucan 1,3-beta-glucosidase Bgl2 - Saccharomyces cerevisiae	267.645	353.176	1.31957	0.134345		86
An08g10600	strong similarity to ABC transporter Atm1 - Saccharomyces cerevisiae	284.222	388.502	1.3669	0.0159104			4
An11g08260	similarity to protein fragment SEQ ID NO:58222 from patent EP1033405-A2 - Arabidopsis thaliana	377.518	523.261	1.38606	0.0107102			5
An01g06760	weak similarity to hypothetical protein encoded by An08g03810 - Aspergillus niger	93.6398	138.122	1.47503	0.00795751			6
An03g05940	strong similarity to glutamine-fructose-6-phosphate transaminase Gfa1 - Saccharomyces cerevisiae	494.187	731.072	1.47934	0.00357295			7
An05g02250	similarity to hypothetical serine-threonine rich protein - Schizosaccharomyces pombe	497.336	751.205	1.51046	0.00173547			8
An01g12400	strong similarity to 3-oxoacyl-(acyl-carrier-protein) reductase fabG - Bacillus subtilis	554.615	846.956	1.52711	0.00258224			9
An03g06210	similarity to hypothetical protein YGR273c - Saccharomyces cerevisiae	4875.04	7556.85	1.55011	0.00135192			10
An11g03830	similarity to hypothetical protein yciI - Escherichia coli	489.188	768.014	1.56998	0.00101103			11
An01g12020	strong similarity to hypothetical protein encoded by An04g09400 - Aspergillus niger	23.634	39.31	1.66328	0.000727837			12
An02g10750	strong similarity to cysteine synthase cysB - Aspergillus nidulans	849.203	1468.14	1.72885	0.000383813			13
An01g12050	similarity to 15-decalonectrin 15-O-acetyltransferase TRI3 - Fusarium sporotrichioides	46.2933	80.6848	1.74291	0.000883873			14
An01g14730	similarity to cis,cis-muconate lactonizing enzyme I TcMLE - Trichosporon cutaneum	225.842	408.715	1.80974	0.00150577			15
An04g09420	strong similarity to neutral amino acid permease mtr - Neurospora crassa	45.3966	93.8957	2.06834	0.000154078			16
An08g04590	similarity to hypothetical scaffold protein CG6385 - Drosophila melanogaster	21.1869	43.8728	2.07075	8.62474e-05			17
An08g08280	weak similarity to homeobox protein slouch slou - Drosophila melanogaster	857.245	1832.22	2.13734	0.000235914			18
An07g05820	strong similarity to hypothetical transmembrane protein usgS - Aspergillus nidulans	1148.17	2655.79	2.31306	4.54739e-05			19
An08g05450	strong similarity to multidrug resistance protein atrD - Aspergillus nidulans	30.5051	90.5659	2.96888	0.00678608			20
An05g01210	strong similarity to 1-acyldihydroxyacetone-phosphate reductase Ayr1 - Saccharomyces cerevisiae	334.028	1161.27	3.47656	4.60026e-05			21
An07g00950	similarity to aspartyl proteinase candidapepsin - Candida albicans	44.4539	162.205	3.64884	3.69379e-06			22
An07g01160	strong similarity to cell wall protein Utr2 - Saccharomyces cerevisiae	152.973	584.2	3.81897	8.68822e-06			23
An03g04520	strong similarity to dihydroxy-acid dehydratase Ilv3 - Saccharomyces cerevisiae	53.6134	223.967	4.17743	8.71102e-06			24
An12g02480	hypothetical protein	33.0572	149.242	4.51466	8.23938e-06			25
An01g12200	similarity to hypothetical protein F10B6.29 - Arabidopsis thaliana	209.787	1182.23	5.63537	5.2979e-06			26
An15g02650	similarity to hypothetical protein CC3092 - Caulobacter crescentus	58.3036	388.791	6.6684	2.3515e-06			27
An03g03530	similarity to protein fragment SEQ ID NO:9681 from patent EP1033405-A2 - Arabidopsis thaliana	148.06	1109.71	7.49501	8.92821e-07			28
An03g03520	similarity to cyclic peptide AM-toxin synthase AMT - Alternaria alternata	40.7467	342.763	8.41204	1.14937e-06			29
An03g03540	similarity to aerobactin biosynthesis protein iucB - Escherichia coli	116.892	1440.96	12.3273	2.87009e-06			30
An09g03660	strong similarity to neutral amino acid permease mtr - Neurospora crassa	30.9086	421.902	13.65	2.42398e-05			31
An03g03400	strong similarity to hypothetical protein encoded by An09g01460 - Aspergillus niger	35.0787	611.559	17.4339	1.47565e-07			32
An12g10810	strong similarity to EST an_2678 - Aspergillus niger	157.346	2909.55	18.4914	1.47565e-07			33
